# Supplementary material for: Disaggregated level child morbidity in Bangladesh: An application of small area estimation method
Source: PLoS One. 2020 May 20;15(5):e0220164. doi: 10.1371/journal.pone.0220164 (PMC7239471; doi:10.1371/journal.pone.0220164)
Supplement: S1 File — (XLSX) [file pone.0220164.s002.xlsx]

## Sheet: Supplementary_file_district
S1 File 1. Estimated prevalence of diarrhoea, ARI, and ARI/diarrhoea among under-5 children at district (Zila) level with their 95% CI
			Diarrhoea			ARI			ARI/Diarrhoea
			Estimate	95% CI		Estimate	95% CI		Estimate	95% CI
Division	District	N		Lower	Upper		Lower	Upper		Lower	Upper
Barisal	Barguna	4377	3.92206	3.01979	4.96559	6.80278	5.66377	7.94452	9.41384	8.01867	10.9141
Barisal	Barisal	11391	4.91409	3.78982	6.29218	6.72434	5.60559	7.90175	10.3866	8.98999	12.1275
Barisal	Bhola	10769	6.08286	5.03525	7.26828	6.07115	5.07574	7.19647	11.9806	10.4981	13.6342
Barisal	Jhalokati	3135	3.90725	2.79785	5.18933	8.33349	6.53345	10.2474	9.34122	7.83497	11.1125
Barisal	Patuakhali	7976	5.0554	4.02199	6.1451	6.89595	5.72441	8.0546	10.9126	9.44153	12.5865
Barisal	Pirojpur	5378	4.33497	3.16436	5.58405	7.27039	5.98782	8.74217	9.99102	8.40953	11.7852
Chittagong	Bandarban	2504	5.44025	4.14648	7.12904	5.82125	4.19596	8.17193	10.597	8.78069	12.6057
Chittagong	Brahmanbaria	19457	7.27497	6.14767	8.57489	6.90969	5.91467	8.06637	13.1683	11.5231	15.1517
Chittagong	Chandpur	13044	5.68171	4.69694	6.81431	7.69198	6.3515	9.2213	11.2127	9.97137	12.6092
Chittagong	Chittagong	38292	7.14092	5.68181	8.93293	6.17872	5.17721	7.38951	12.1641	10.6179	14.0078
Chittagong	Comilla	31016	6.57224	5.55418	7.73328	7.56948	6.43012	8.90013	12.492	11.1424	14.1623
Chittagong	Cox's Bazar	15352	8.02959	6.52736	10.0253	5.43	4.51973	6.61597	13.7286	11.6567	16.0686
Chittagong	Feni	7498	5.66758	4.34632	7.08898	8.27221	6.54003	10.1973	11.0485	9.61523	12.586
Chittagong	Khagrachhari	3518	5.29501	4.09525	6.96304	7.07543	5.5046	8.93778	9.94738	8.38641	11.6409
Chittagong	Lakshmipur	10244	6.43135	5.49474	7.50721	7.67662	6.51974	9.05329	12.2995	10.931	13.8252
Chittagong	Noakhali	19250	7.40158	6.34508	8.72492	8.91708	7.16415	10.9719	13.277	11.7705	15.1796
Chittagong	Rangamati	3191	3.68656	2.81774	4.93952	6.99732	5.10705	9.22055	8.76551	7.17874	10.4256
Dhaka	Dhaka	49872	4.33611	3.01513	6.28822	4.40354	3.07339	6.04069	8.16311	6.44713	10.2164
Dhaka	Faridpur	9995	4.73972	3.96252	5.57327	5.82548	5.01768	6.76544	10.5244	9.35507	11.8011
Dhaka	Gazipur	14805	4.31095	3.28718	5.42489	4.85408	3.25045	6.75034	9.60403	8.16929	11.093
Dhaka	Gopalganj	6228	3.65147	2.83405	4.62454	7.22165	6.12288	8.48729	9.24605	7.89682	10.6185
Dhaka	Jamalpur	12603	4.72564	3.78834	5.79492	5.16458	4.20267	6.27635	10.2858	8.6956	11.9309
Dhaka	Kishoreganj	18478	6.11913	5.06	7.4022	6.48524	5.40593	7.7296	11.9256	10.3496	13.6275
Dhaka	Madaripur	5922	4.52509	3.79135	5.35395	5.66888	4.80045	6.59535	10.2515	9.06657	11.5319
Dhaka	Manikganj	6585	4.08947	3.41216	4.87696	5.02685	4.02823	6.05147	9.71111	8.55806	11.0279
Dhaka	Munshiganj	7018	4.48608	3.66429	5.34043	5.43819	4.40625	6.46498	10.2557	9.11361	11.445
Dhaka	Mymensingh	30565	5.85376	4.87295	6.85928	6.01008	5.13276	7.06858	11.787	10.2117	13.3976
Dhaka	Narayanganj	14351	5.84197	4.51077	7.56161	5.32963	4.04711	6.58953	11.4271	9.68183	13.4367
Dhaka	Narsingdi	12543	7.14431	5.84715	8.76	6.39073	5.55702	7.36767	13.0368	11.2994	15.089
Dhaka	Netrokona	14118	5.02704	4.07476	5.95959	5.84304	4.82624	6.94511	11.0341	9.475	12.73
Dhaka	Rajbari	5180	4.39077	3.50314	5.4121	4.26483	3.03387	5.56362	10.0758	8.54125	11.5803
Dhaka	Shariatpur	6456	5.33065	4.4041	6.26213	4.85599	3.77619	6.13434	11.3033	9.89762	12.7825
Dhaka	Sherpur	7749	5.73164	4.62749	6.88871	6.01355	4.9672	7.24773	11.4888	9.90378	13.2
Dhaka	Tangail	17236	4.86577	4.10399	5.63807	5.53431	4.66348	6.51868	10.5423	9.40155	11.8488
Khulna	Bagerhat	6634	3.68915	2.85922	4.60467	7.33836	6.23682	8.58946	9.55541	8.08366	11.1025
Khulna	Chuadanga	4971	4.58841	3.32878	5.95063	5.55548	4.4426	6.90486	10.3583	8.66257	12.2907
Khulna	Jessore	12265	3.71481	2.933	4.73844	6.65588	5.61573	7.89882	9.54237	8.1929	10.9121
Khulna	Jhenaidaha	7952	4.24498	3.28984	5.2503	5.7666	4.69443	6.92581	10.154	8.58111	11.7818
Khulna	Khulna	9906	4.01128	2.96249	5.4179	7.76953	6.17228	9.46799	10.0988	8.57988	11.7973
Khulna	Kushtia	8964	4.95588	4.11698	5.75328	5.19655	4.12606	6.30606	11.1854	9.79019	12.6506
Khulna	Magura	4584	3.78065	3.04579	4.64165	6.7025	5.70338	7.82567	9.75115	8.43791	11.1357
Khulna	Meherpur	2766	3.51449	2.71104	4.41392	4.41016	3.19853	5.75178	9.03684	7.66233	10.5502
Khulna	Narail	3706	3.57918	2.67991	4.63948	6.13885	5.0371	7.30261	9.365	7.64712	11.0255
Khulna	Satkhira	8512	3.31064	2.6081	4.19034	6.79799	5.65878	8.13295	8.87799	7.48371	10.3124
Rajshahi	Bogra	16009	3.79521	3.06871	4.68426	6.10409	5.02829	7.2225	9.4676	8.16	10.9435
Rajshahi	Chapai Nababganj	8675	6.53504	5.07121	8.27111	4.68228	3.5386	5.90141	12.4677	10.5525	14.594
Rajshahi	Joypurhat	3837	2.69221	1.92993	3.74645	5.758	4.69158	6.88002	7.7069	6.21069	9.40426
Rajshahi	Naogaon	11288	3.18108	2.44957	4.1505	5.93327	4.87484	7.13524	8.60244	7.09457	10.1859
Rajshahi	Natore	7661	3.26849	2.53705	4.2293	5.28623	4.37499	6.22951	8.74046	7.30641	10.2801
Rajshahi	Pabna	13247	4.69835	3.95316	5.57069	5.23018	4.29832	6.23674	10.8088	9.54127	12.1432
Rajshahi	Rajshahi	10835	3.61777	2.73127	4.67143	5.4117	4.22709	6.6676	8.99065	7.58744	10.5645
Rajshahi	Sirajganj	17326	5.60162	4.58571	6.82712	6.20271	5.24229	7.29515	11.9655	10.3416	13.6475
Rangpur	Dinajpur	14830	3.50658	2.76349	4.35154	6.25218	5.25498	7.38203	9.27251	7.89677	10.8655
Rangpur	Gaibandha	13058	4.19162	3.40487	5.04353	6.08739	5.25071	7.07308	10.1883	8.80268	11.58
Rangpur	Kurigram	11468	4.71135	3.78271	5.73872	5.87707	5.01607	6.8639	10.6554	9.23484	12.1709
Rangpur	Lalmonirhat	6825	3.64565	2.9143	4.48561	6.35084	5.52079	7.36497	9.42017	8.04888	10.8002
Rangpur	Nilphamari	10404	4.651	3.73072	5.57669	6.20799	5.37502	7.25589	10.8344	9.39983	12.4149
Rangpur	Panchagarh	5401	3.70796	3.01672	4.50187	6.075	5.21694	7.00596	9.60911	8.32636	11.0366
Rangpur	Rangpur	14170	3.85631	3.12943	4.72329	5.61698	4.77758	6.60805	9.72264	8.49214	11.0958
Rangpur	Thakurgaon	7296	3.35759	2.63918	4.26002	6.71158	5.74205	7.83396	9.10858	7.75997	10.5298
Sylhet	Habiganj	13944	6.28135	5.20574	7.36257	5.85575	4.76955	6.96733	12.1685	10.6192	13.7245
Sylhet	Maulvi Bazar	10847	5.38941	4.58212	6.2269	5.07554	4.25544	5.96935	11.426	10.1861	12.7503
Sylhet	Sunamganj	17776	6.73522	5.46313	8.14958	6.5294	5.03425	8.10619	12.9005	11.0153	14.8288
Sylhet	Sylhet	20653	6.8401	5.63515	8.25885	5.09319	4.21843	6.12558	12.4394	10.8883	14.2676
