# Supplementary material for: Disaggregated level child morbidity in Bangladesh: An application of small area estimation method
Source: PLoS One. 2020 May 20;15(5):e0220164. doi: 10.1371/journal.pone.0220164 (PMC7239471; doi:10.1371/journal.pone.0220164)
Supplement: S2 File — (XLSX) [file pone.0220164.s003.xlsx]

## Sheet: Supplementary_file_sub_district
S2 File. Estimated prevalence of diarrhoea, ARI, and ARI/diarrhoea among under-5 children at sub-district (Upzila) level with their 95% CI
				Diarrhoea			ARI			ARI/Diarrhoea
				Estimate	95% CI		Estimate	95% CI		Estimate	95% CI
Division	District	Sub-district	N		Lower	Upper		Lower	Upper		Lower	Upper
Barisal	Barguna	Amtali	1337	3.50865	2.71781	4.52198	6.71206	5.40797	8.03718	8.7219	7.29984	10.1546
Barisal	Barguna	Bamna	369	2.8411	2.07785	3.7958	7.7279	6.14849	9.69147	8.07432	6.65843	9.68843
Barisal	Barguna	Barguna Sadar	1290	4.07321	3.15979	5.08381	6.58518	5.37326	7.75349	9.74394	8.43666	11.109
Barisal	Barguna	Betagi	570	4.71193	3.56598	6.00143	7.25243	5.91436	8.56558	10.8942	9.12514	12.7998
Barisal	Barguna	Patharghata	811	4.29985	2.93872	5.94809	6.56151	5.41084	7.79944	9.59848	7.63697	11.8693
Barisal	Barisal	Agailjhara	664	3.03087	2.12945	4.1522	7.41642	5.93212	9.05654	8.32422	6.83601	9.90673
Barisal	Barisal	Babuganj	648	3.08124	2.14917	4.1359	7.35469	5.58895	9.28963	8.71045	7.22416	10.3497
Barisal	Barisal	Bakerganj	1577	3.75376	2.8064	4.79709	7.61271	6.15559	9.25113	9.54761	8.06841	11.0819
Barisal	Barisal	Banaripara	698	2.67927	1.7766	3.76785	6.90871	5.38893	8.53776	7.89696	6.29739	9.65206
Barisal	Barisal	Barisal Sadar	2293	7.62778	4.87342	11.3575	6.35629	4.49026	8.75513	12.4327	9.73636	16.1754
Barisal	Barisal	Gaurnadi	921	4.05255	3.01671	5.39372	6.7184	5.50974	7.91549	9.3092	7.90101	10.832
Barisal	Barisal	Hizla	904	8.14425	5.79691	10.9756	5.72158	4.53517	6.90753	14.1374	11.0336	17.4436
Barisal	Barisal	Mehendiganj	1688	4.32144	3.46525	5.29559	6.64518	5.723	7.66796	10.1329	8.72617	11.6781
Barisal	Barisal	Muladi	976	5.10343	4.03135	6.15905	6.03004	4.83938	7.28927	10.8551	9.41837	12.5028
Barisal	Barisal	Wazirpur	1022	3.24519	2.35847	4.189	6.89026	5.58892	8.2731	8.81881	7.39154	10.4478
Barisal	Bhola	Bhola Sadar	2595	8.66058	6.68789	10.9003	5.93832	4.98753	7.07419	14.4688	12.2852	16.9743
Barisal	Bhola	Burhanuddin	1362	6.18389	4.84094	7.71418	5.26707	4.10267	6.52578	12.0915	10.47	14.116
Barisal	Bhola	Char Fasson	2832	4.58865	3.64038	5.69926	6.40683	5.28501	7.61293	10.527	8.9685	12.1608
Barisal	Bhola	Daulat Khan	997	5.95502	4.93408	7.16426	6.00676	5.02982	7.16239	12.2376	10.7124	13.9942
Barisal	Bhola	Lalmohan	1743	5.96501	4.77319	7.20714	5.9634	4.74819	7.23813	11.9297	10.2658	13.7101
Barisal	Bhola	Manpura	509	4.74191	3.54049	6.13104	7.84362	5.70993	10.3218	10.9292	8.82708	13.295
Barisal	Bhola	Tazumuddin	731	3.92171	2.7955	5.38589	5.85102	4.84567	7.05002	9.07549	7.29341	11.0544
Barisal	Jhalokati	Jhalokati Sadar	897	4.14304	2.85814	5.82582	7.35105	5.5796	9.31646	9.34022	7.76595	11.3968
Barisal	Jhalokati	Kanthalia	576	2.92057	2.04309	4.00975	8.93218	6.91166	11.2756	8.2827	6.75029	9.92278
Barisal	Jhalokati	Nalchity	869	4.41078	3.19557	5.80584	7.60811	5.89647	9.60888	9.8506	8.23099	11.6027
Barisal	Jhalokati	Rajapur	793	3.80546	2.76415	4.97621	9.8048	7.49665	12.6696	9.55301	7.9966	11.2539
Barisal	Patuakhali	Bauphal	1548	5.83984	4.48861	7.40398	7.12311	5.81711	8.46972	12.2901	10.2551	14.4495
Barisal	Patuakhali	Dashmina	702	7.95376	5.39415	10.9329	7.02293	5.6981	8.53609	13.4575	10.4007	17.0133
Barisal	Patuakhali	Dumki	377	4.08916	3.04137	5.32571	7.39419	5.64917	9.31823	9.77272	8.37614	11.3331
Barisal	Patuakhali	Galachipa	2049	4.7635	3.79706	5.75359	6.79019	5.52157	8.03044	10.7742	9.19293	12.5615
Barisal	Patuakhali	Kala Para	1282	4.82999	3.66676	6.15536	6.52966	5.20875	7.90305	10.5262	8.83215	12.5769
Barisal	Patuakhali	Mirzaganj	552	3.30315	2.20962	4.67992	7.23922	5.8569	8.66258	8.12756	6.50251	10.0579
Barisal	Patuakhali	Patuakhali Sadar	1466	4.35257	3.32776	5.54779	6.80603	5.33418	8.41686	10.1126	8.63031	11.7544
Barisal	Pirojpur	Bhandaria	759	4.82576	3.37151	6.44203	7.44403	5.78082	9.35678	10.6022	8.51697	13.0314
Barisal	Pirojpur	Kawkhali	317	3.29007	2.27619	4.54222	8.48009	6.30329	10.9144	8.72654	7.14808	10.3896
Barisal	Pirojpur	Mathbaria	1301	4.42974	3.41039	5.54863	7.54586	6.208	8.90287	10.1363	8.50648	11.8174
Barisal	Pirojpur	Nazirpur	893	3.85897	2.67327	5.424	7.26168	6.03101	8.5993	9.78354	7.5804	12.1619
Barisal	Pirojpur	Nesarabad	954	4.3438	3.06392	5.83707	7.11719	5.53988	8.814	9.8646	8.33858	11.896
Barisal	Pirojpur	Pirojpur Sadar	763	4.67851	3.16614	6.5819	7.07628	5.32219	8.90117	9.88317	8.062	12.2718
Barisal	Pirojpur	Zianagar	391	4.30929	3.28377	5.33939	5.80849	4.3766	7.38764	10.3389	8.85735	11.9746
Chittagong	Bandarban	Alikadam	360	5.71129	3.97266	7.93215	6.33868	4.35267	9.11695	11.1004	9.00293	13.5487
Chittagong	Bandarban	Bandarban Sadar	457	7.93772	5.37383	11.415	5.29516	3.611	7.29757	12.5858	9.43252	16.183
Chittagong	Bandarban	Lama	702	5.10323	3.87542	6.54015	6.17408	4.54786	8.45387	10.6864	8.83498	12.5726
Chittagong	Bandarban	Naikhongchhari	481	5.68416	3.95765	7.96582	6.36422	4.81338	8.39044	10.7729	8.44404	13.5967
Chittagong	Bandarban	Rowangchhari	154	6.00659	2.68735	11.6319	4.27277	2.17078	7.72593	10.897	6.34603	17.0144
Chittagong	Bandarban	Ruma	168	1.74997	0.818334	3.12604	3.73375	2.04153	6.31208	6.68907	4.01467	9.9348
Chittagong	Bandarban	Thanchi	182	2.21551	1.15199	3.86808	6.55997	3.19085	12.128	7.15073	4.57739	10.2542
Chittagong	Brahmanbaria	Akhaura	917	7.21633	5.8849	8.84759	8.46302	6.89637	10.4019	12.3495	10.9134	13.8901
Chittagong	Brahmanbaria	Ashuganj	1246	8.38109	6.596	10.7262	5.91637	4.95399	7.12376	14.3594	12.115	17.1272
Chittagong	Brahmanbaria	Banchharampur	1822	7.90398	6.45522	9.56768	6.88603	5.81711	8.2109	14.3001	12.2014	16.6357
Chittagong	Brahmanbaria	Bijoynagar	1751	5.16465	4.14826	6.28458	6.33445	5.27647	7.48639	11.5223	9.84997	13.3726
Chittagong	Brahmanbaria	Brahmanbaria Sadar	3448	7.71879	6.07505	9.64966	6.60216	5.45528	7.91077	12.8501	11.0618	14.874
Chittagong	Brahmanbaria	Kasba	2036	6.91993	5.85609	8.15483	8.14912	6.49653	9.98912	12.7797	11.2178	14.5778
Chittagong	Brahmanbaria	Nabinagar	3415	8.06665	6.66195	9.61132	7.42218	6.18048	8.89049	14.1421	12.1669	16.366
Chittagong	Brahmanbaria	Nasirnagar	2418	7.09157	5.62474	8.60315	6.8742	5.40367	8.37163	13.5265	11.4045	15.6466
Chittagong	Brahmanbaria	Sarail	2404	6.50836	5.19104	8.08841	5.96803	4.82679	7.21474	12.2466	10.586	14.2094
Chittagong	Chandpur	Chandpur Sadar	2526	5.8521	4.55199	7.62254	7.18987	6.05261	8.40689	10.804	9.36157	12.3665
Chittagong	Chandpur	Faridganj	2185	4.85255	3.90346	5.90343	9.65107	7.26168	12.3534	10.6719	9.36479	11.9245
Chittagong	Chandpur	Haim Char	623	4.02995	3.20516	5.044	5.68318	4.73413	6.7337	9.86257	8.39525	11.4471
Chittagong	Chandpur	Hajiganj	1790	6.29482	4.97569	7.74834	7.77347	6.17993	9.46061	11.8392	10.1105	13.8721
Chittagong	Chandpur	Kachua	2131	7.00221	5.43257	8.80945	7.21031	6.11059	8.51231	13.1837	10.9723	15.6136
Chittagong	Chandpur	Matlab	1184	6.90231	5.41136	8.88485	7.06522	5.85756	8.52527	11.4917	9.93893	13.4036
Chittagong	Chandpur	Shahrasti	1213	5.00284	3.93219	6.19186	8.42098	6.55026	10.3241	10.6459	9.20656	12.271
Chittagong	Chandpur	Uttar Matlab	1392	4.15665	3.30807	5.13621	6.95748	5.77066	8.32616	9.84104	8.58828	11.205
Chittagong	Chittagong	Anowara	1461	5.99282	4.91533	7.23215	6.607	5.47003	7.81903	12.8252	11.1563	14.6241
Chittagong	Chittagong	Bakalia Thana	1299	10.4006	6.76214	15.1014	3.94655	2.33133	6.3243	11.6158	8.53514	15.2039
Chittagong	Chittagong	Banshkhali	2979	8.5068	6.82624	10.5354	6.45798	5.34293	7.79867	14.5805	12.2195	17.018
Chittagong	Chittagong	Bayejid Bostami Thana	1011	9.46961	6.14687	14.2042	4.74922	2.52721	7.63068	10.8711	8.13636	14.1488
Chittagong	Chittagong	Boalkhali	1083	7.78455	5.98971	9.87468	7.66694	5.54577	10.3794	12.9421	11.3151	15.2494
Chittagong	Chittagong	Chandanaish	1269	4.94997	3.45182	6.73615	6.15849	5.01138	7.48452	10.8267	8.69742	13.2218
Chittagong	Chittagong	Chandgaon Thana	1199	8.52794	5.37533	12.9674	4.32585	2.50228	6.78659	10.3	7.6858	13.6075
Chittagong	Chittagong	Chittagong Port Thana	816	4.66455	2.66883	7.383	3.85464	1.67639	7.02083	8.21274	5.67868	11.3215
Chittagong	Chittagong	Double Mooring Thana	1536	9.51884	6.24762	13.5108	4.06703	2.32533	6.53429	11.7954	8.81165	15.3705
Chittagong	Chittagong	Fatikchhari	2801	6.84634	5.6613	8.22449	6.71227	5.64745	7.99824	13.2613	11.6073	15.1291
Chittagong	Chittagong	Halishahar Thana	681	11.3109	6.90695	16.5611	4.33933	2.60861	6.64306	12.7714	9.13456	17.4621
Chittagong	Chittagong	Hathazari	2119	4.70929	3.25032	6.33378	7.8947	6.13125	9.75579	11.5563	9.4164	13.7286
Chittagong	Chittagong	Khulshi Thana	1190	6.82784	4.38398	9.9763	4.52772	2.65335	6.93456	9.86608	7.05664	13.2377
Chittagong	Chittagong	Kotwali Thana	1097	8.22358	4.78525	12.486	4.10526	2.29971	6.69382	11.1058	7.63686	15.5782
Chittagong	Chittagong	Lohagara	1694	7.11354	5.65329	8.95732	8.08258	6.47128	9.92032	13.5309	11.5167	15.8628
Chittagong	Chittagong	Mirsharai	1990	4.8847	3.81924	6.12225	7.65361	6.22407	9.29336	11.0684	9.56771	12.7046
Chittagong	Chittagong	Pahartali Thana	882	7.02073	4.4736	10.4992	4.13793	2.37052	6.70645	10.0066	7.22807	13.1539
Chittagong	Chittagong	Panchlaish Thana	945	8.42005	5.51995	12.023	4.09492	2.39256	6.58008	11.1917	8.22981	14.7033
Chittagong	Chittagong	Patenga Thana	624	5.63902	3.49148	8.41747	4.32215	2.38578	6.94562	8.84823	6.23383	11.795
Chittagong	Chittagong	Patiya	2572	6.45153	5.02409	8.03324	7.02065	5.64702	8.68451	12.9267	11.1957	14.9457
Chittagong	Chittagong	Rangunia	1730	8.51295	6.98015	10.3733	6.90181	5.63609	8.62755	13.9112	12.1361	16.0302
Chittagong	Chittagong	Raozan	1636	6.51927	5.01239	8.38181	7.74646	5.85396	10.1932	12.1285	10.5129	14.0152
Chittagong	Chittagong	Sandwip	1594	6.69604	5.37931	8.24068	6.78524	5.39956	8.53282	12.2924	10.8122	13.9745
Chittagong	Chittagong	Satkania	2261	7.48657	6.1273	9.08914	7.03406	5.77397	8.55066	13.4835	11.8903	15.3113
Chittagong	Chittagong	Sitakunda	1823	5.4108	4.02858	6.75907	5.58049	4.25843	6.98711	11.6562	9.87723	13.5025
Chittagong	Comilla	Barura	2262	6.46867	5.06618	8.0084	8.11316	6.67365	9.72268	12.267	10.3215	14.5187
Chittagong	Comilla	Brahman Para	1266	6.18881	5.13336	7.30443	8.59991	6.79418	10.5042	12.5353	10.9522	14.3891
Chittagong	Comilla	Burichang	1727	5.44239	4.4796	6.45416	8.57292	6.94125	10.5029	11.9035	10.5379	13.4982
Chittagong	Comilla	Chandina	2112	5.57883	4.75315	6.56076	6.60365	5.53228	7.7698	11.4399	10.3003	12.8021
Chittagong	Comilla	Chauddagram	2631	7.44109	5.98883	9.16387	7.55166	6.04767	9.21202	13.5325	11.5989	15.7898
Chittagong	Comilla	Comilla Adarsha Sadar	2644	7.67917	5.70681	10.0317	7.08785	5.49482	9.03113	12.1334	10.0543	14.7591
Chittagong	Comilla	Comilla Sadar Dakhin	2205	6.16697	5.12675	7.4051	6.70845	5.70554	7.87839	11.8103	10.4688	13.489
Chittagong	Comilla	Daudkandi	1962	5.7205	4.87307	6.77	7.49188	6.36806	8.74693	11.4786	10.2634	12.78
Chittagong	Comilla	Debidwar	2706	6.74934	5.68449	7.99347	8.46184	6.84102	10.1628	12.5834	11.2233	14.2389
Chittagong	Comilla	Homna	1199	7.67404	6.30728	9.32992	5.94038	4.99779	7.05502	13.6312	11.6342	15.8784
Chittagong	Comilla	Laksam	1719	7.73556	6.30888	9.42818	7.01872	5.98549	8.24456	13.1658	11.5108	15.1822
Chittagong	Comilla	Manoharganj	1451	6.98295	5.4791	8.7851	9.80123	7.44231	12.4243	13.7242	11.7377	16.2804
Chittagong	Comilla	Meghna	621	5.21944	4.3628	6.31558	4.61056	3.611	5.79251	11.4083	10.0286	12.976
Chittagong	Comilla	Muradnagar	3205	6.494	5.52028	7.52915	7.48714	6.29388	8.8408	12.9028	11.3835	14.5668
Chittagong	Comilla	Nangalkot	2187	6.11212	5.07351	7.2502	8.23128	6.68362	10.0475	12.2989	10.8891	13.9583
Chittagong	Comilla	Titas	1119	6.41345	5.28244	7.74165	6.71589	5.47089	8.10671	13.0414	11.327	14.9565
Chittagong	Cox's Bazar	Chakaria	2999	5.63861	4.6889	6.84109	5.48088	4.6801	6.38818	11.6561	10.2697	13.2375
Chittagong	Cox's Bazar	Cox's Bazar Sadar	2885	8.81489	6.96056	11.1782	4.5939	3.6542	5.69584	13.1914	11.3341	15.455
Chittagong	Cox's Bazar	Kutubdia	820	8.36078	6.49862	10.8095	5.92264	4.78901	7.28157	14.0448	11.5342	16.8415
Chittagong	Cox's Bazar	Maheshkhali	2154	6.64693	5.24683	8.35033	5.59929	4.39935	7.10459	13.3381	11.1709	15.7948
Chittagong	Cox's Bazar	Pekua	1188	6.12152	4.87783	7.53813	5.75173	4.69331	6.9981	11.8412	10.0488	13.8775
Chittagong	Cox's Bazar	Ramu	1854	9.5408	7.42452	12.0381	5.58129	4.55793	6.82164	15.6301	12.8451	18.6284
Chittagong	Cox's Bazar	Teknaf	2001	11.136	8.18722	15.3685	6.31939	4.9215	8.13038	16.4549	12.9781	20.229
Chittagong	Cox's Bazar	Ukhia	1451	8.62277	6.4854	11.3216	4.77425	3.67177	6.1776	14.8369	12.1582	18.1914
Chittagong	Feni	Chhagalnaiya	952	4.84879	3.37747	6.68151	8.56542	6.44277	10.9352	9.73187	8.16966	11.3723
Chittagong	Feni	Daganbhuiyan	1381	6.04836	4.70963	7.58726	9.93028	7.26665	13.0574	11.8798	10.3554	13.637
Chittagong	Feni	Feni Sadar	2574	4.82721	3.12962	6.93657	7.80002	6.23648	9.64754	9.89398	7.80416	12.3058
Chittagong	Feni	Fulgazi	563	4.08068	3.1174	5.13497	7.47711	5.62676	9.85443	10.1526	8.73987	11.6991
Chittagong	Feni	Parshuram	613	8.16602	5.83394	10.8629	8.74867	6.87188	11.1302	12.6231	10.1228	15.551
Chittagong	Feni	Sonagazi	1415	6.92454	5.80666	8.29309	7.42558	6.03606	9.05761	12.8972	11.3371	14.6128
Chittagong	Khagrachhari	Dighinala	560	3.31927	2.44278	4.54651	8.98207	6.31418	12.39	8.64805	6.9305	10.2968
Chittagong	Khagrachhari	Khagrachhari Sadar	575	4.60095	3.3775	6.42902	7.43558	5.16868	10.1231	9.07379	7.28154	11.1338
Chittagong	Khagrachhari	Lakshmichhari	155	1.37925	0.575093	3.12872	4.96554	3.11716	7.71193	5.5693	3.10798	9.16128
Chittagong	Khagrachhari	Mahalchhari	301	5.20014	3.32501	7.64694	6.74534	4.59577	9.36581	10.3195	7.50572	13.2538
Chittagong	Khagrachhari	Manikchhari	379	10.1039	6.72117	14.9326	5.49879	4.15335	7.36401	12.56	9.79662	16.1844
Chittagong	Khagrachhari	Matiranga	764	5.32345	4.32847	6.53471	7.12995	5.81772	8.59054	10.9244	9.50389	12.4767
Chittagong	Khagrachhari	Panchhari	317	4.86281	3.38609	6.8481	7.32066	5.05937	10.0863	9.22697	7.42387	11.2245
Chittagong	Khagrachhari	Ramgarh	467	6.22372	4.68139	8.45441	6.28258	4.81567	8.01343	10.5646	8.91779	12.6136
Chittagong	Lakshmipur	Kamalnagar	1533	5.78947	4.37974	7.65939	7.50188	5.79652	9.46309	12.2514	9.86795	14.9174
Chittagong	Lakshmipur	Lakshmipur Sadar	3902	6.25335	5.3215	7.31732	7.95664	6.69059	9.42291	12.4054	11.1053	14.0159
Chittagong	Lakshmipur	Ramganj	1533	6.12162	4.70207	7.78604	9.0307	6.89379	11.5049	11.8854	10.0852	13.9771
Chittagong	Lakshmipur	Ramgati	1795	7.4336	6.00492	9.16575	7.32421	5.81591	9.05123	12.8186	11.013	14.9187
Chittagong	Lakshmipur	Roypur	1481	6.67058	5.52026	8.15459	6.14519	5.24673	7.15022	11.8697	10.5948	13.4334
Chittagong	Noakhali	Begumganj	3159	7.56331	6.02038	9.44889	9.13925	7.14364	11.5356	13.1413	11.4972	15.2648
Chittagong	Noakhali	Chatkhil	1280	4.56594	3.39037	5.70358	11.6566	8.26386	15.8582	10.3734	8.97289	11.9991
Chittagong	Noakhali	Companiganj	1381	5.23949	3.86939	6.87236	9.40597	7.28193	11.9275	11.0627	9.25916	13.2561
Chittagong	Noakhali	Hatiya	3363	7.89043	6.26046	9.90266	7.21649	5.61482	9.04296	13.0651	11.0547	15.2359
Chittagong	Noakhali	Kabirhat	1226	8.05138	6.5549	9.71732	8.5498	6.89593	10.3503	14.1247	12.2019	16.3587
Chittagong	Noakhali	Noakhali Sadar (Sudharam)	3137	8.38185	6.88982	10.2395	8.28876	6.71262	9.97844	14.3326	12.4608	16.8281
Chittagong	Noakhali	Senbagh	1619	7.29888	5.88285	8.8744	9.33773	7.26987	11.7925	13.5482	11.913	15.6754
Chittagong	Noakhali	Sonaimuri	1864	7.29196	5.74123	9.13888	11.8297	8.42444	16.034	13.3975	11.4861	15.876
Chittagong	Noakhali	Subarna Char	2221	7.83352	6.23242	9.88226	7.63236	6.13155	9.316	14.5834	12.1535	17.0959
Chittagong	Rangamati	Baghai Chhari	553	3.05889	2.06807	4.55821	7.55024	5.33734	10.3243	8.15084	6.13447	10.0767
Chittagong	Rangamati	Barkal	279	2.48165	1.5722	3.81272	9.03131	6.14747	13.0685	7.66137	5.63651	9.959
Chittagong	Rangamati	Belai Chhari	166	3.209	2.14007	4.71983	7.84985	4.64611	12.4212	8.79008	6.55923	10.9167
Chittagong	Rangamati	Jurai Chhari	162	1.9494	1.12048	3.31578	7.06903	3.85155	11.9947	6.26754	4.31072	8.51067
Chittagong	Rangamati	Kaptai	278	2.77527	1.89536	3.99483	6.61091	4.7153	8.71184	7.77181	6.1681	9.70939
Chittagong	Rangamati	Kawkhali (Betbunia)	315	3.88217	2.8114	5.43007	7.75907	6.08299	9.85363	9.3884	7.435	11.576
Chittagong	Rangamati	Langadu	556	4.28595	3.25177	5.4193	6.68363	4.89983	8.7329	10.0416	8.44153	11.8008
Chittagong	Rangamati	Maniarchar	259	5.14952	2.97554	8.40708	6.36846	4.95665	7.98039	10.4739	7.11393	14.4546
Chittagong	Rangamati	Rajasthali	136	2.23908	1.19602	3.85495	7.37616	4.93956	10.8294	6.8754	4.59134	9.99821
Chittagong	Rangamati	Rangamati Sadar	487	5.16578	3.58605	7.41811	5.20442	3.52791	7.51126	9.24538	7.33512	11.7454
Dhaka	Dhaka	Adabar Thana	941	4.09303	2.40575	6.89363	3.35283	1.92555	5.35913	7.15215	4.89871	9.88219
Dhaka	Dhaka	Badda Thana	2212	3.74448	2.10851	6.21136	3.83165	2.29873	5.8229	6.67664	4.54645	9.12659
Dhaka	Dhaka	Bangshal Thana	557	2.90031	1.36232	5.50137	3.34598	1.85745	5.34126	5.52766	3.55986	7.95786
Dhaka	Dhaka	Bimanbandar Thana	41	2.14015	1.04246	3.99915	6.07173	3.21685	10.0604	5.17411	3.21507	7.57939
Dhaka	Dhaka	Cantonment Thana	480	2.93728	1.46158	4.9408	5.12858	2.79713	8.61237	6.04114	3.7978	8.84955
Dhaka	Dhaka	Chak Bazar Thana	486	4.469	2.56459	7.44734	4.49907	2.692	6.92467	7.21142	4.91467	10.0126
Dhaka	Dhaka	Dakshinkhan Thana	1144	3.40571	1.92981	5.80002	4.28368	2.61549	6.528	6.41808	4.34155	8.836
Dhaka	Dhaka	Darus Salam Thana	653	3.47265	1.79059	6.16661	3.32733	1.91587	5.18172	6.09752	4.01321	8.57113
Dhaka	Dhaka	Demra Thana	1100	4.44814	2.43054	7.57206	4.89581	2.9435	7.52981	7.14399	4.9197	9.88913
Dhaka	Dhaka	Dhamrai	1857	4.36137	3.58934	5.16101	4.75166	3.49033	6.00241	10.1285	8.9705	11.3669
Dhaka	Dhaka	Dhanmondi Thana	388	2.37074	1.09919	4.29204	3.36883	1.42845	6.7428	5.14925	3.218	7.64067
Dhaka	Dhaka	Dohar	1270	5.21292	4.02875	6.54689	6.40541	5.03789	7.99414	11.0195	9.68687	12.5989
Dhaka	Dhaka	Gendaria Thana	548	3.99236	2.13157	6.72258	4.04787	2.37169	6.27327	6.7039	4.54774	9.28668
Dhaka	Dhaka	Gulshan Thana	885	3.69596	2.06864	6.2829	3.05931	1.68359	5.0949	6.65369	4.38982	9.26423
Dhaka	Dhaka	Hazaribagh Thana	823	5.3974	3.01519	8.81363	4.23257	2.55802	6.31653	7.93517	5.52958	10.9588
Dhaka	Dhaka	Jatrabari Thana	1995	4.37358	2.51367	7.17332	4.85552	2.99497	7.3853	7.2689	5.01712	9.82667
Dhaka	Dhaka	Kadam Tali Thana	1816	3.9187	2.29251	6.46053	5.45732	3.38016	8.30491	6.77801	4.61148	9.23832
Dhaka	Dhaka	Kafrul Thana	1524	3.0475	1.719	5.19129	3.40749	1.88732	5.48579	6.03773	4.10616	8.42291
Dhaka	Dhaka	Kalabagan Thana	352	2.20459	1.00991	4.22321	3.05283	1.43642	5.6788	4.83396	3.01179	7.10804
Dhaka	Dhaka	Kamrangir Char Thana	487	7.08744	4.09304	11.704	3.71521	2.19047	5.70046	8.96871	6.23123	12.6071
Dhaka	Dhaka	Keraniganj	4039	6.27568	4.63752	8.12328	5.69297	4.24183	7.21739	13.348	11.3549	15.7426
Dhaka	Dhaka	Khilgaon Thana	1506	4.07314	2.34386	6.64223	4.22188	2.5226	6.76283	7.01229	4.83651	9.49914
Dhaka	Dhaka	Khilkhet Thana	541	3.69508	2.00108	6.29325	3.86382	2.26012	6.05368	6.58535	4.49151	9.21456
Dhaka	Dhaka	Kotwali Thana	170	5.00329	2.48992	8.50485	2.26157	0.953639	3.97488	7.04731	4.70054	9.72109
Dhaka	Dhaka	Lalbagh Thana	1645	4.74489	2.79634	7.8806	3.65151	2.12749	5.66779	7.3838	4.98602	10.2747
Dhaka	Dhaka	Mirpur Thana	1981	3.71359	1.92869	6.22631	3.77418	2.03532	6.37782	6.81875	4.36622	9.65586
Dhaka	Dhaka	Mohammadpur Thana	1326	3.94976	2.2309	6.61479	3.40478	1.81956	5.90101	6.66243	4.50397	9.15227
Dhaka	Dhaka	Motijheel Thana	681	2.41076	1.23188	4.28969	3.02209	1.55969	5.25353	5.43807	3.52837	7.8281
Dhaka	Dhaka	Nawabganj	1568	5.02166	4.02176	5.9717	6.45019	5.15323	7.79024	11.4307	10.0074	12.8876
Dhaka	Dhaka	New Market Thana	100	4.53748	1.69415	8.64792	2.21182	0.935556	4.14471	7.44984	4.13284	12.0312
Dhaka	Dhaka	Pallabi Thana	2387	3.8432	2.19416	6.39593	3.4483	2.04864	5.39799	6.59803	4.50422	9.00267
Dhaka	Dhaka	Paltan Thana	138	2.30815	1.11931	4.15342	3.17923	1.56926	5.70718	5.25067	3.43076	7.45206
Dhaka	Dhaka	Ramna Thana	679	7.08502	2.8791	12.961	3.45048	1.84797	5.88463	9.65633	4.98476	15.7998
Dhaka	Dhaka	Rampura Thana	933	3.56074	1.8975	5.9354	3.71831	2.02011	6.24117	6.5419	4.35867	9.00739
Dhaka	Dhaka	Sabujbagh Thana	1611	4.40264	2.57424	7.22999	5.92932	3.33013	9.87505	7.28997	5.02288	9.86926
Dhaka	Dhaka	Savar	5762	4.60373	3.31246	5.92738	4.77068	2.39013	8.06638	10.6218	8.77489	12.542
Dhaka	Dhaka	Shah Ali Thana	458	6.49674	3.31809	11.1592	3.2395	1.81446	4.96132	8.70314	5.46882	12.6574
Dhaka	Dhaka	Shahbag Thana	118	3.34136	1.35668	6.31066	3.06155	1.39142	5.74591	6.05535	3.55982	9.23042
Dhaka	Dhaka	Sher-E-Bangla Nagar Thana	421	2.28123	1.10322	4.19061	3.21434	1.52741	6.05531	5.05003	3.23105	7.2393
Dhaka	Dhaka	Shyampur Thana	856	6.08066	3.40298	10.0114	4.89591	3.02224	7.47166	8.51059	5.89963	11.7854
Dhaka	Dhaka	Sutrapur Thana	722	2.76722	1.36799	4.82325	3.6932	2.07984	6.06625	5.62116	3.72841	7.89621
Dhaka	Dhaka	Tejgaon Ind Area Thana	458	4.46741	2.39985	7.39516	3.11756	1.48279	5.35438	6.95617	4.84969	9.7945
Dhaka	Dhaka	Tejgaon Thana	443	1.63212	0.655268	3.30111	3.49568	1.87332	5.75977	4.26829	2.44834	6.73358
Dhaka	Dhaka	Turag Thana	824	5.02729	2.98205	8.25799	4.33361	2.54107	6.72616	7.63101	5.2788	10.5551
Dhaka	Dhaka	Uttar Khan Thana	389	2.35532	1.10468	4.67479	5.78417	3.4954	8.97088	5.18963	3.29799	7.65866
Dhaka	Dhaka	Uttara Thana	557	3.97681	2.031	6.63622	3.26822	1.50871	5.92723	7.23336	4.45602	10.587
Dhaka	Faridpur	Alfadanga	622	6.30364	4.54401	8.51144	6.02092	4.85476	7.35906	12.5505	9.87622	15.5327
Dhaka	Faridpur	Bhanga	1371	4.89632	4.035	5.97413	6.03	5.13981	7.12775	10.3875	9.20905	11.6812
Dhaka	Faridpur	Boalmari	1329	4.92821	4.06627	5.80557	5.37463	4.4297	6.49347	10.7313	9.39123	12.1828
Dhaka	Faridpur	Char Bhadrasan	317	5.27657	3.83726	7.08872	5.73656	4.38332	7.48891	9.72839	8.14463	11.5178
Dhaka	Faridpur	Faridpur Sadar	2251	4.80964	3.95151	5.76476	5.08914	4.13429	6.05205	10.6611	9.39992	12.0889
Dhaka	Faridpur	Madhukhali	1069	3.88313	3.1442	4.71907	6.25075	5.23741	7.43832	9.66613	8.46479	10.9785
Dhaka	Faridpur	Nagarkanda	1011	4.68413	3.891	5.60494	6.05703	5.23338	7.05999	10.5668	9.13307	12.0218
Dhaka	Faridpur	Sadarpur	1022	3.91173	3.01446	5.08046	6.15876	5.20443	7.116	9.83264	8.17278	11.5917
Dhaka	Faridpur	Saltha	1003	4.79213	3.79312	5.91734	6.67651	5.4481	7.94471	10.7026	9.02233	12.4066
Dhaka	Gazipur	Gazipur Sadar	7538	4.63139	3.39667	6.12686	4.34475	2.38673	6.81848	9.89798	8.37902	11.7345
Dhaka	Gazipur	Kaliakair	2085	4.47372	3.53543	5.57994	4.0145	2.35294	6.11733	9.87652	8.44815	11.262
Dhaka	Gazipur	Kaliganj	1158	3.48206	2.62347	4.41689	5.59831	4.24676	7.08221	8.73124	7.46352	9.94942
Dhaka	Gazipur	Kapasia	1629	2.62094	1.78083	3.69373	6.73048	5.39506	8.28872	7.80769	6.28742	9.48198
Dhaka	Gazipur	Sreepur	2395	4.71098	3.83626	5.69395	5.55191	3.98272	7.1378	10.0854	8.93805	11.4109
Dhaka	Gopalganj	Gopalganj Sadar	1800	3.38093	2.55108	4.2725	7.84933	6.39331	9.45616	8.83219	7.53766	10.2444
Dhaka	Gopalganj	Kashiani	1069	3.58689	2.83232	4.48743	8.26816	6.67469	10.1151	9.44714	8.20268	10.7823
Dhaka	Gopalganj	Kotalipara	1284	3.10965	2.29971	4.12725	7.13716	5.91352	8.43765	8.6668	7.19787	10.1598
Dhaka	Gopalganj	Muksudpur	1517	4.67737	3.64682	5.87545	6.28876	5.4615	7.21586	10.7365	8.92656	12.5309
Dhaka	Gopalganj	Tungipara	558	3.10562	2.1155	4.37653	5.92257	4.7483	7.42821	7.47674	6.11518	9.06768
Dhaka	Jamalpur	Bakshiganj	1401	4.74569	3.60071	5.94675	6.02019	4.81874	7.47567	10.5115	8.58197	12.4673
Dhaka	Jamalpur	Dewanganj	1491	5.92519	4.58684	7.36982	5.44994	4.34523	6.82477	11.5027	9.62228	13.378
Dhaka	Jamalpur	Islampur	1827	5.33825	4.17893	6.76729	5.91754	4.65749	7.52088	11.2924	9.32777	13.3829
Dhaka	Jamalpur	Jamalpur Sadar	2974	4.53857	3.68203	5.46579	4.85097	3.87107	5.92194	9.85854	8.61448	11.3144
Dhaka	Jamalpur	Madarganj	1549	4.32498	3.18216	5.59866	4.56393	3.38217	5.93697	9.80027	7.91044	11.8618
Dhaka	Jamalpur	Melandaha	1772	4.25924	3.27204	5.5383	4.83911	3.78751	6.05897	9.87293	8.08686	11.6496
Dhaka	Jamalpur	Sarishabari	1589	4.13886	3.29649	5.10168	4.81211	3.72503	6.06741	9.52096	8.17951	10.9882
Dhaka	Kishoreganj	Austagram	1130	7.76122	5.83494	10.0991	7.3333	5.50049	9.50109	13.5554	10.9969	16.3344
Dhaka	Kishoreganj	Bajitpur	1579	6.17885	5.10178	7.44749	6.61101	5.42955	7.86741	12.4497	10.7753	14.3691
Dhaka	Kishoreganj	Bhairab	1924	7.97985	5.78439	11.1751	7.29329	5.65219	9.53714	12.78	10.3845	15.6758
Dhaka	Kishoreganj	Hossainpur	1051	6.25128	5.06796	7.63682	6.41675	5.45455	7.65569	12.234	10.4916	14.2278
Dhaka	Kishoreganj	Itna	1143	6.16061	4.57554	7.9706	6.20702	4.65463	8.04322	12.0233	9.75166	14.42
Dhaka	Kishoreganj	Karimganj	1766	5.20195	4.25852	6.23933	5.87728	4.9448	6.96073	11.4107	9.89788	13.2047
Dhaka	Kishoreganj	Katiadi	2003	5.50574	4.5181	6.71897	6.03743	5.0454	7.31298	11.3302	9.83763	13.135
Dhaka	Kishoreganj	Kishoreganj Sadar	2357	7.77545	6.03948	9.71517	6.43634	5.41366	7.5012	13.6686	11.4594	16.2284
Dhaka	Kishoreganj	Kuliar Char	1185	5.89126	4.8286	7.1476	7.09458	5.8071	8.49219	11.4506	10.1288	13.0414
Dhaka	Kishoreganj	Mithamain	943	4.38604	3.23452	5.79303	6.98743	5.23546	8.97322	10.3835	8.27731	12.6727
Dhaka	Kishoreganj	Nikli	961	4.51401	3.14208	6.34534	6.45235	4.99597	8.18655	10.2461	7.97008	12.9105
Dhaka	Kishoreganj	Pakundia	1389	3.40689	2.64602	4.39682	5.91779	4.8733	7.08177	8.7934	7.50452	10.1476
Dhaka	Kishoreganj	Tarail	1047	6.54155	5.32074	7.96725	5.90116	4.76722	7.08872	13.0966	11.0839	15.1382
Dhaka	Madaripur	Kalkini	1408	3.28458	2.42114	4.43876	6.68389	5.73043	7.86671	8.54607	7.07326	10.1024
Dhaka	Madaripur	Madaripur Sadar	1687	4.82857	4.02223	5.75984	6.00224	5.04601	7.00815	10.6501	9.43696	12.0011
Dhaka	Madaripur	Rajoir	1138	4.89113	4.07541	5.81351	5.21259	4.26406	6.22556	10.9076	9.54397	12.2518
Dhaka	Madaripur	Shib Char	1689	5.00947	4.05354	5.8961	4.79721	3.80032	5.85073	10.8329	9.35216	12.3211
Dhaka	Manikganj	Daulatpur	897	3.57393	2.49007	5.12997	6.34454	5.24057	7.74832	9.26008	6.99824	11.7434
Dhaka	Manikganj	Ghior	689	3.34414	2.63323	4.28603	5.77674	4.73464	6.85021	8.92925	7.64282	10.4141
Dhaka	Manikganj	Harirampur	649	3.51656	2.75017	4.38579	5.0681	4.08176	6.15317	9.1426	7.80821	10.4526
Dhaka	Manikganj	Manikganj Sadar	1390	4.89037	3.8292	6.08466	4.68307	3.41043	6.06064	10.2443	8.7257	11.7089
Dhaka	Manikganj	Saturia	795	4.90626	4.08931	5.90848	4.38916	3.21709	5.76031	10.8345	9.45138	12.524
Dhaka	Manikganj	Shibalaya	778	3.40142	2.64312	4.27755	4.36875	3.12004	5.7335	9.15677	7.88728	10.5629
Dhaka	Manikganj	Singair	1387	4.17635	3.42278	5.05495	4.86201	3.80518	6.06728	9.78995	8.52491	11.1586
Dhaka	Munshiganj	Gazaria	759	4.19289	3.35897	5.14776	6.28754	5.07118	7.71685	10.3658	9.13156	11.763
Dhaka	Munshiganj	Lohajang	760	5.65609	4.50034	6.93455	5.37258	4.36514	6.44264	12.1901	10.4424	14.1181
Dhaka	Munshiganj	Munshiganj Sadar	1904	5.11093	4.10867	6.3963	4.79632	3.53514	6.09023	10.1686	8.88986	11.5719
Dhaka	Munshiganj	Serajdikhan	1448	3.76853	3.02878	4.59116	5.28402	4.21642	6.40704	9.80858	8.54765	11.0338
Dhaka	Munshiganj	Sreenagar	1217	4.98719	4.02866	5.91347	6.05438	5.00283	7.15923	11.2035	9.9226	12.5932
Dhaka	Munshiganj	Tongibari	930	2.95143	2.07084	4.12786	5.54641	4.56375	6.54388	8.21895	6.57711	9.94214
Dhaka	Mymensingh	Bhaluka	2317	5.67333	4.63475	6.83388	5.30227	4.10707	6.51107	11.495	9.85711	13.224
Dhaka	Mymensingh	Dhobaura	1339	6.85308	5.43148	8.51322	8.29677	6.18126	10.8779	13.2257	10.773	15.5203
Dhaka	Mymensingh	Fulbaria	2592	5.85137	4.7738	6.99328	4.47462	3.4141	5.76978	11.7034	9.98084	13.5437
Dhaka	Mymensingh	Gaffargaon	2477	4.65291	3.87085	5.48739	5.9174	4.97793	6.98117	10.623	9.38202	12.0348
Dhaka	Mymensingh	Gauripur	1912	4.63276	3.83735	5.39534	6.01094	5.15099	7.03135	10.7938	9.35955	12.2137
Dhaka	Mymensingh	Haluaghat	1710	4.87994	4.05114	5.78099	5.61194	4.57193	6.68789	11.0492	9.47166	12.6414
Dhaka	Mymensingh	Ishwarganj	2459	4.98813	4.06627	5.83084	6.31195	5.28343	7.42049	11.0438	9.54954	12.5794
Dhaka	Mymensingh	Muktagachha	2452	6.47814	5.34683	7.79287	5.41843	4.48204	6.38529	12.5898	10.8409	14.536
Dhaka	Mymensingh	Mymensingh Sadar	4230	6.66076	5.13557	8.60063	6.27366	5.06447	7.68936	11.7967	10.014	13.8217
Dhaka	Mymensingh	Nandail	2560	5.77601	4.77481	6.79567	6.40918	5.45596	7.63527	11.7557	10.2611	13.4275
Dhaka	Mymensingh	Phulpur	3908	5.87916	4.87997	7.02305	6.11784	5.04093	7.31933	12.1693	10.5119	13.8899
Dhaka	Mymensingh	Trishal	2609	7.13556	5.68012	8.75414	6.63003	5.56967	7.97058	13.0959	11.0817	15.2131
Dhaka	Narayanganj	Araihazar	2058	7.12981	5.47952	9.06245	5.22578	4.26896	6.2547	14.0402	11.7474	16.8579
Dhaka	Narayanganj	Bandar	1532	6.51681	4.78815	8.92397	5.81718	4.48287	7.34699	11.0186	9.17576	13.0552
Dhaka	Narayanganj	Narayanganj Sadar	6186	5.20742	3.76083	7.00673	5.45049	3.78262	7.17128	10.6208	8.83713	12.7743
Dhaka	Narayanganj	Rupganj	2643	6.04708	4.60851	8.10493	5.02168	3.49786	6.67627	10.889	9.29304	12.621
Dhaka	Narayanganj	Sonargaon	1932	5.68621	4.42415	7.14781	5.08795	3.87441	6.32482	12.2855	10.5112	14.0904
Dhaka	Narsingdi	Belabo	1059	5.80265	4.79498	6.90039	5.82951	4.9243	6.90549	11.6341	10.0709	13.3308
Dhaka	Narsingdi	Manohardi	1437	6.51201	4.84742	8.49097	6.17378	5.18525	7.26974	12.7511	10.316	15.4609
Dhaka	Narsingdi	Narsingdi Sadar	3868	8.71655	6.5083	11.3816	6.14834	5.12632	7.24372	14.3098	11.8949	17.0449
Dhaka	Narsingdi	Palash	968	5.3634	4.05669	7.05059	6.04555	4.59916	7.81028	9.89232	8.43286	11.5742
Dhaka	Narsingdi	Roypura	3662	7.70686	6.17585	9.46942	7.1422	6.02765	8.60196	14.1157	12.0394	16.381
Dhaka	Narsingdi	Shibpur	1549	4.50513	3.69586	5.40336	6.02015	4.89836	7.24895	10.4964	9.31423	11.8316
Dhaka	Netrokona	Atpara	887	5.54032	4.38622	6.80935	6.11913	5.07247	7.34627	11.68	9.83693	13.6708
Dhaka	Netrokona	Barhatta	1093	4.51145	3.59023	5.53322	5.67986	4.64596	6.84405	10.7349	9.05602	12.518
Dhaka	Netrokona	Durgapur	1530	7.02586	5.21524	9.13721	6.33467	4.98784	7.70772	13.1378	10.4557	15.9006
Dhaka	Netrokona	Kalmakanda	1795	4.81752	3.90464	5.84094	5.91575	4.76993	7.14896	11.0581	9.34828	12.8478
Dhaka	Netrokona	Kendua Thana	1940	4.69694	3.74247	5.6541	5.72274	4.75325	6.8837	10.7647	9.1782	12.4936
Dhaka	Netrokona	Khaliajuri	684	4.17579	3.03378	5.40612	6.57056	4.89261	8.73734	10.1891	8.17553	12.27
Dhaka	Netrokona	Madan	1116	6.75958	5.12401	8.96089	7.17012	5.35008	9.43405	12.8005	10.3119	15.3664
Dhaka	Netrokona	Mohanganj	1045	4.41533	3.50677	5.43025	4.41038	3.2654	5.69925	10.294	8.79002	11.9764
Dhaka	Netrokona	Netrokona Sadar	2076	4.03408	3.17341	5.1521	5.26039	4.29819	6.37027	9.5458	8.02259	11.1665
Dhaka	Netrokona	Purbadhala	1952	4.7278	3.86356	5.59936	5.84929	4.87023	6.89624	10.7702	9.36559	12.2818
Dhaka	Rajbari	Baliakandi	973	3.24623	2.25194	4.55161	4.20036	2.84271	5.72956	8.67413	6.82821	10.6758
Dhaka	Rajbari	Goalandaghat	570	5.60695	4.43168	7.18608	4.14732	2.92278	5.56382	11.0192	9.4773	12.8411
Dhaka	Rajbari	Kalukhali	787	4.03233	2.90759	5.28095	3.69015	2.33858	5.31979	9.9706	8.02623	11.8409
Dhaka	Rajbari	Pangsha	1222	4.89753	3.80908	6.07897	4.09973	2.84979	5.5487	10.6964	8.92253	12.5133
Dhaka	Rajbari	Rajbari Sadar	1628	4.44192	3.56326	5.41423	4.74626	3.54579	6.06846	10.1683	8.71229	11.6291
Dhaka	Shariatpur	Bhedarganj	1545	5.53229	4.64153	6.39448	5.02642	3.93661	6.20802	11.8383	10.4086	13.461
Dhaka	Shariatpur	Damudya	597	4.72788	3.8654	5.68524	4.82196	3.45979	6.43804	10.4623	9.24989	11.7843
Dhaka	Shariatpur	Gosairhat	973	7.21789	5.12963	9.84766	5.8133	4.73385	6.92714	13.6545	10.3947	17.0577
Dhaka	Shariatpur	Naria	1148	5.55965	4.5014	6.74285	4.82863	3.61603	6.18152	11.4983	9.99218	13.0863
Dhaka	Shariatpur	Palong (Sadar)	1101	4.31515	3.50232	5.22598	4.36752	3.2437	5.56825	9.73679	8.57603	11.0626
Dhaka	Shariatpur	Zanjira	1092	4.47644	3.63318	5.39209	4.30176	3.04517	5.70344	10.2856	8.82346	11.7904
Dhaka	Sherpur	Jhenaigati	929	4.01169	3.19097	5.00704	6.46853	5.34154	7.74906	9.86971	8.23861	11.5445
Dhaka	Sherpur	Nakla	1026	3.42573	2.48446	4.62293	4.91469	3.8305	6.16773	8.50748	6.95347	10.2464
Dhaka	Sherpur	Nalitabari	1466	5.29909	4.18601	6.51188	6.18648	5.16561	7.4122	11.2851	9.46651	13.2557
Dhaka	Sherpur	Sherpur Sadar	2796	6.09277	4.9369	7.44457	5.93403	4.80051	7.21793	12.0518	10.3312	13.9743
Dhaka	Sherpur	Sreebardi	1532	8.07373	5.60706	11.4511	6.45322	5.17305	7.89193	13.6348	10.3399	17.1611
Dhaka	Tangail	Basail	784	4.41997	3.61962	5.17436	6.65415	5.48647	8.07974	10.3579	9.28253	11.4819
Dhaka	Tangail	Bhuapur	1040	4.42672	3.29556	5.73762	6.71566	5.63416	8.13842	10.082	8.32252	12.0878
Dhaka	Tangail	Delduar	913	4.51959	3.74731	5.38349	5.00867	3.87985	6.47521	10.3995	9.34883	11.5654
Dhaka	Tangail	Dhanbari	832	5.25338	3.96297	6.71117	5.16046	4.12376	6.26094	10.5103	8.67103	12.6232
Dhaka	Tangail	Ghatail	1954	3.43828	2.55003	4.53892	5.60343	4.6923	6.57986	9.0204	7.40721	10.772
Dhaka	Tangail	Gopalpur	1210	3.73509	2.83357	4.80943	5.03974	3.9984	6.22653	8.76891	7.41392	10.2576
Dhaka	Tangail	Kalihati	1941	6.4701	5.4156	7.65202	4.85024	3.84774	5.92087	12.6116	11.0229	14.3868
Dhaka	Tangail	Madhupur	1506	4.25515	3.35885	5.28261	5.19424	4.24028	6.23411	9.50065	7.9745	11.0844
Dhaka	Tangail	Mirzapur	1840	4.11105	3.30177	4.93191	5.51323	4.40434	6.64443	9.91512	8.66225	11.1666
Dhaka	Tangail	Nagarpur	1434	6.09051	5.04339	7.32964	5.74867	4.81172	6.87592	12.3239	10.5678	14.192
Dhaka	Tangail	Sakhipur	1339	5.40039	4.32556	6.53027	5.32535	4.33107	6.4383	10.8341	9.38277	12.494
Dhaka	Tangail	Tangail Sadar	2443	5.55313	4.47367	6.81029	5.94318	5.00551	7.01288	11.2218	9.783	12.8569
Khulna	Bagerhat	Bagerhat Sadar	1061	3.03791	2.1654	4.02461	7.47719	6.14007	9.06825	8.87285	7.31773	10.5324
Khulna	Bagerhat	Chitalmari	706	3.15462	2.29177	4.16938	7.02496	5.96354	8.26972	8.85692	7.27872	10.5531
Khulna	Bagerhat	Fakirhat	635	3.35145	2.42317	4.55166	7.56335	6.10461	9.21197	8.99567	7.29192	10.7855
Khulna	Bagerhat	Kachua	425	2.52507	1.69785	3.51849	6.69763	5.58059	8.01173	8.03049	6.35338	9.97523
Khulna	Bagerhat	Mollahat	676	5.33874	3.97244	6.9028	7.25974	6.18953	8.44797	11.611	9.31582	14.0047
Khulna	Bagerhat	Mongla	525	4.61077	3.47901	5.85203	6.16167	4.57823	8.03959	11.0269	9.40042	12.8112
Khulna	Bagerhat	Morrelganj	1438	3.11255	2.36323	3.95488	8.10657	6.64536	9.69436	8.73785	7.39206	10.1216
Khulna	Bagerhat	Rampal	624	3.51522	2.48873	4.76471	7.60631	5.90945	9.76582	9.2015	7.23858	11.1121
Khulna	Bagerhat	Sarankhola	544	5.741	4.15073	7.6491	6.60754	5.44983	8.02444	12.2305	9.90378	15.0943
Khulna	Chuadanga	Alamdanga	1476	3.72901	2.70234	4.98856	5.07341	3.92013	6.42365	9.3522	7.62845	11.2887
Khulna	Chuadanga	Chuadanga Sadar	1399	3.24958	2.15493	4.78561	5.51762	4.29389	7.09127	8.86803	6.98741	11.0057
Khulna	Chuadanga	Damurhuda	1274	4.66238	3.55972	5.88485	5.77953	4.6967	7.02124	10.5634	9.00233	12.3315
Khulna	Chuadanga	Jiban Nagar	822	8.29554	4.46441	13.7031	6.13827	5.02903	7.4603	14.3836	9.33607	20.3785
Khulna	Jessore	Abhaynagar	1111	3.90269	2.85101	5.28541	7.18887	5.85511	8.77808	9.66657	8.12097	11.3849
Khulna	Jessore	Bagher Para	956	5.02805	3.48732	6.94079	7.21296	5.80127	8.90312	11.264	8.60747	14.0078
Khulna	Jessore	Chaugachha	1058	3.25501	2.40876	4.28653	5.90187	4.93132	7.0169	8.76749	7.27374	10.3904
Khulna	Jessore	Jhikargachha	1348	2.2304	1.3791	3.36209	6.32018	5.21342	7.48737	7.18991	5.47116	9.27645
Khulna	Jessore	Keshabpur	1104	2.93597	2.12435	3.97474	6.29136	5.27746	7.40775	8.22473	6.59696	9.87728
Khulna	Jessore	Kotwali	3245	4.67291	3.46338	6.17898	7.02583	5.73173	8.45319	11.2358	9.41796	13.2952
Khulna	Jessore	Manirampur	1818	3.33213	2.58256	4.22075	6.73063	5.60109	8.03525	8.92687	7.5139	10.3481
Khulna	Jessore	Sharsha	1625	3.38851	2.5969	4.30577	6.15838	4.9377	7.56777	9.10276	7.72261	10.4248
Khulna	Jhenaidaha	Harinakunda	857	4.16839	2.90333	5.56456	4.95266	3.69828	6.34781	9.7912	7.78115	11.9907
Khulna	Jhenaidaha	Jhenaidaha Sadar	2006	3.72368	2.80662	4.89013	6.31255	5.30284	7.47453	9.50728	8.14712	10.9916
Khulna	Jhenaidaha	Kaliganj	1218	3.64585	2.87096	4.60933	6.54017	5.27153	7.99322	9.40889	7.93307	11.0517
Khulna	Jhenaidaha	Kotchandpur	662	3.30008	2.51468	4.2947	5.5344	4.26112	7.04432	9.18672	7.72501	10.7579
Khulna	Jhenaidaha	Maheshpur	1502	5.07094	3.68341	6.78028	5.336	4.21227	6.45802	11.1497	8.92794	13.6221
Khulna	Jhenaidaha	Shailkupa	1707	4.96321	3.74995	6.32925	5.45061	4.37917	6.67857	11.1267	9.17429	13.2919
Khulna	Khulna	Batiaghata	713	3.15123	2.39759	3.96446	8.19954	6.42528	10.2454	8.76884	7.53812	10.2315
Khulna	Khulna	Dacope	557	2.81093	2.0547	3.86162	8.33082	6.17099	10.8946	8.10173	6.60256	9.69468
Khulna	Khulna	Daulatpur Thana	424	5.21282	2.70338	8.91445	7.22074	4.7078	10.5982	12.2018	8.55758	16.6157
Khulna	Khulna	Dighalia	534	3.72783	2.46912	5.32509	7.49929	5.91471	9.46818	10.0995	7.8623	12.5996
Khulna	Khulna	Dumuria	1385	2.87676	2.12659	3.8147	8.15322	5.96861	10.6922	8.26806	6.85485	9.7847
Khulna	Khulna	Khalishpur Thana	652	4.28773	1.91583	8.24692	8.83182	5.53864	12.9102	10.7677	7.03485	15.5248
Khulna	Khulna	Khan Jahan Ali Thana	364	3.91821	2.56967	5.49096	7.4686	5.71661	9.60012	10.6039	8.3699	12.9324
Khulna	Khulna	Khulna Sadar Thana	871	5.83245	2.58426	10.48	7.56742	4.60645	11.3728	13.1205	8.5283	18.8093
Khulna	Khulna	Koyra	847	2.85197	2.11695	3.82764	7.78551	6.2602	9.36281	8.07683	6.61335	9.57656
Khulna	Khulna	Paikgachha	1064	3.0796	2.3443	3.96755	7.91433	5.90098	10.2957	8.62665	7.12149	10.091
Khulna	Khulna	Phultala	401	7.05137	4.67427	9.93382	8.49433	6.36383	10.9476	13.7926	10.7505	17.5955
Khulna	Khulna	Rupsa	776	4.72248	3.61674	5.91861	6.45306	4.99743	7.93671	11.2151	9.60683	12.7718
Khulna	Khulna	Sonadanga Thana	664	4.50993	2.1081	8.45806	7.71127	4.48984	11.6874	11.232	7.42905	16.0466
Khulna	Khulna	Terokhada	654	4.98014	4.02245	6.0207	6.8847	5.86603	7.96178	11.0643	9.61247	12.7029
Khulna	Kushtia	Bheramara	898	3.50243	2.59196	4.49531	5.56509	4.41017	6.85808	9.30818	7.77663	10.8411
Khulna	Kushtia	Daulatpur	2116	4.15691	3.26307	5.02435	5.09275	3.89888	6.46471	10.0553	8.58516	11.5338
Khulna	Kushtia	Khoksa	683	7.33756	5.52472	9.52009	5.29331	4.20642	6.47738	13.8981	11.2317	16.7723
Khulna	Kushtia	Kumarkhali	1592	6.06322	5.06956	7.09681	4.81011	3.68595	5.98156	12.6856	11.2314	14.3279
Khulna	Kushtia	Kushtia Sadar	2206	5.53497	4.39482	6.79074	5.51828	4.57082	6.57247	12.172	10.4381	14.1626
Khulna	Kushtia	Mirpur	1469	3.81823	2.921	4.83438	5.01146	3.78916	6.43805	9.59177	8.01977	11.1745
Khulna	Magura	Magura Sadar	1870	3.9887	3.10153	5.11642	7.25389	6.08433	8.55509	10.0516	8.68896	11.5175
Khulna	Magura	Mohammadpur	1175	4.02624	3.29937	4.88084	6.40814	5.43114	7.58722	10.0806	8.82591	11.424
Khulna	Magura	Shalikha	780	3.67629	2.75317	4.85742	6.47707	5.36112	7.80657	9.55815	7.83935	11.4913
Khulna	Magura	Sreepur	759	2.99513	2.17209	3.93388	6.03139	4.73619	7.51355	8.69932	7.21227	10.2915
Khulna	Meherpur	Gangni	1299	3.82542	2.92855	4.7762	4.4753	3.30972	5.9033	9.48256	7.95048	11.0336
Khulna	Meherpur	Meherpur Sadar	1072	3.5346	2.72159	4.55878	4.53995	3.35316	5.89912	9.12974	7.71935	10.7399
Khulna	Meherpur	Mujib Nagar	395	2.43741	1.65968	3.45271	3.84368	2.51653	5.62664	7.31895	5.69602	8.90346
Khulna	Narail	Kalia	1183	3.83128	2.97821	4.9409	6.71064	5.68251	7.88895	9.66822	8.17481	11.2236
Khulna	Narail	Lohagara	1233	4.3443	3.06338	5.76791	5.92855	4.72025	7.30635	10.5005	8.37883	12.7822
Khulna	Narail	Narail Sadar	1290	2.61667	1.81606	3.62972	5.81549	4.49868	7.17713	8.00162	6.38546	9.64188
Khulna	Satkhira	Assasuni	1187	3.04947	2.31638	3.93842	7.65609	6.14683	9.41965	8.57752	7.18081	10.1214
Khulna	Satkhira	Debhata	542	3.16844	2.39539	4.07769	6.53843	5.24884	7.89518	8.73396	7.24103	10.2985
Khulna	Satkhira	Kalaroa	987	3.26582	2.45396	4.25838	6.05525	4.90465	7.46017	8.65258	7.12686	10.2167
Khulna	Satkhira	Kaliganj	1209	3.64762	2.90107	4.45236	7.04081	5.62203	8.72384	9.43161	8.07815	10.8761
Khulna	Satkhira	Satkhira Sadar	1941	3.58921	2.76854	4.71188	6.03739	5.00038	7.33049	9.42494	7.97561	10.9349
Khulna	Satkhira	Shyamnagar	1449	3.4916	2.74618	4.3724	7.16785	6.07325	8.36652	9.07674	7.73843	10.5108
Khulna	Satkhira	Tala	1197	2.65985	1.94385	3.71523	7.2174	5.42094	9.42086	7.74033	6.19412	9.27679
Rajshahi	Bogra	Adamdighi	840	3.87332	3.07384	4.90696	7.03743	5.54301	8.56661	9.59172	8.29568	10.9519
Rajshahi	Bogra	Bogra Sadar	2388	3.44802	2.06431	5.26554	6.33118	4.44595	8.7578	9.16991	6.9698	12.1579
Rajshahi	Bogra	Dhunat	1508	4.32889	3.36856	5.44307	5.33442	4.26827	6.58729	10.2055	8.57388	11.9095
Rajshahi	Bogra	Dhupchanchia	752	4.21516	3.00203	5.61983	6.44787	5.06813	7.86618	9.96452	7.86061	12.1833
Rajshahi	Bogra	Gabtali	1609	3.23878	2.4629	4.11781	5.28877	4.17777	6.4435	8.78156	7.27661	10.2093
Rajshahi	Bogra	Kahaloo	1066	2.56376	1.84315	3.58419	6.57823	5.3614	7.87267	7.60664	6.16576	9.20551
Rajshahi	Bogra	Nandigram	810	3.55304	2.44661	4.86088	6.12232	5.06753	7.23204	8.82645	6.91924	10.848
Rajshahi	Bogra	Sariakandi	1477	4.6244	3.75167	5.63954	6.07723	4.85979	7.51488	10.6502	8.98454	12.2883
Rajshahi	Bogra	Shajahanpur	1263	4.71061	3.56729	5.90844	6.61921	5.31246	7.94756	10.7995	8.94681	12.6787
Rajshahi	Bogra	Sherpur	1599	4.57601	3.74199	5.52865	5.92927	4.92724	7.18913	10.5377	9.12222	11.9853
Rajshahi	Bogra	Shibganj	1714	3.0513	2.30205	4.0381	6.00193	4.79396	7.33194	8.38829	6.81144	9.89147
Rajshahi	Bogra	Sonatola	983	3.48259	2.55503	4.67823	6.31898	5.11982	7.63241	8.89485	7.23661	10.6594
Rajshahi	Chapai Nababganj	Bholahat	542	3.665	2.81284	4.64943	4.43067	3.21595	5.79901	9.23098	7.79633	10.7356
Rajshahi	Chapai Nababganj	Gomastapur	1388	7.0764	4.97248	9.77536	4.66806	3.46126	6.02879	13.1195	10.277	16.2575
Rajshahi	Chapai Nababganj	Nababganj Sadar	2853	7.65207	5.5938	10.2598	4.726	3.53294	6.14906	13.3058	11.3411	15.7392
Rajshahi	Chapai Nababganj	Nachole	763	3.68247	2.80668	4.81205	4.83516	3.62502	6.18573	9.1164	7.57014	10.7019
Rajshahi	Chapai Nababganj	Shibganj	3129	6.46914	5.02455	8.29598	4.65502	3.47657	5.91574	12.7922	10.563	15.2323
Rajshahi	Joypurhat	Akkelpur	597	3.48688	2.3903	4.89852	6.75903	5.37445	8.34124	8.88456	6.88585	11.0175
Rajshahi	Joypurhat	Joypurhat Sadar	1171	2.47815	1.64725	3.46566	4.90347	3.62402	6.44279	7.42517	5.88248	9.26822
Rajshahi	Joypurhat	Kalai	601	1.82246	1.14839	2.96176	7.22129	5.70729	8.97899	6.22135	4.56191	8.21617
Rajshahi	Joypurhat	Khetlal	457	3.62755	2.27469	5.41982	5.04375	3.91904	6.25846	9.09563	6.67511	11.8095
Rajshahi	Joypurhat	Panchbibi	1011	2.56514	1.83907	3.55954	5.60965	4.61329	6.80692	7.59316	6.07946	9.24006
Rajshahi	Naogaon	Atrai	831	3.14846	2.30885	4.08146	5.91858	4.81175	7.14846	8.72955	7.09441	10.4093
Rajshahi	Naogaon	Badalgachhi	799	3.05025	2.23087	4.1013	5.88519	4.54784	7.52932	8.38534	6.82279	9.94455
Rajshahi	Naogaon	Dhamoirhat	798	2.88511	1.89302	4.16312	6.12584	4.67851	7.6491	7.91976	6.06066	10.0911
Rajshahi	Naogaon	Mahadebpur	1263	2.56789	1.7803	3.63916	5.30591	4.15557	6.56499	7.68566	5.97889	9.49039
Rajshahi	Naogaon	Manda	1483	3.795	2.6011	5.24357	5.93938	4.95837	7.00065	9.43006	7.23639	11.6632
Rajshahi	Naogaon	Naogaon Sadar	1742	3.55181	2.57881	4.84445	5.89687	4.61715	7.26635	9.25401	7.60118	11.1358
Rajshahi	Naogaon	Niamatpur	1092	2.83115	2.07292	3.96073	5.40415	4.34234	6.6144	8.16835	6.51061	9.82773
Rajshahi	Naogaon	Patnitala	1029	1.99732	1.27034	3.13674	5.84293	4.5177	7.29462	6.6691	5.02028	8.46222
Rajshahi	Naogaon	Porsha	615	3.66115	2.69809	4.85715	5.53446	4.44772	6.8028	9.28482	7.62144	11.1663
Rajshahi	Naogaon	Raninagar	865	4.25899	3.01064	5.83242	7.18055	5.69784	8.82708	10.1553	7.85035	12.4934
Rajshahi	Naogaon	Sapahar	771	3.12741	2.28687	4.21187	6.68653	5.2112	8.35668	8.74338	7.03331	10.4394
Rajshahi	Natore	Bagati Para	528	2.81033	2.02029	3.83245	4.28242	2.96921	5.80635	7.99959	6.36767	9.80814
Rajshahi	Natore	Baraigram	1265	2.93292	2.13429	3.92846	4.51865	3.41562	5.78383	8.11821	6.57631	9.75222
Rajshahi	Natore	Gurudaspur	994	3.63999	2.81822	4.64709	5.49103	4.50203	6.63572	9.27409	7.70371	10.8096
Rajshahi	Natore	Lalpur	1261	3.75484	2.88148	4.79704	4.14929	2.84992	5.54447	9.49795	7.91736	11.2356
Rajshahi	Natore	Natore Sadar	1830	2.98026	2.2511	3.97119	5.61787	4.51973	6.70697	8.41845	7.15315	9.84814
Rajshahi	Natore	Singra	1783	3.387	2.58949	4.41098	6.47762	5.37032	7.75233	8.89861	7.26279	10.4953
Rajshahi	Pabna	Atgharia	821	3.82638	3.07809	4.68403	4.82743	3.74207	6.00902	9.58752	8.17526	10.8942
Rajshahi	Pabna	Bera	1477	5.84869	4.4461	7.60999	5.92223	4.89318	7.16231	12.3271	10.2744	14.634
Rajshahi	Pabna	Bhangura	721	5.78122	4.32939	7.58055	6.09015	5.02087	7.46211	11.8468	9.59426	14.4985
Rajshahi	Pabna	Chatmohar	1551	3.5668	2.77643	4.51857	4.847	3.73423	5.93676	9.30795	7.82254	10.8584
Rajshahi	Pabna	Faridpur	673	4.06921	3.10177	5.07825	6.22963	4.89059	7.75145	10.0101	8.43528	11.6344
Rajshahi	Pabna	Ishwardi	1410	4.86754	3.93646	5.97514	4.88183	3.53972	6.26269	11.046	9.55141	12.5796
Rajshahi	Pabna	Pabna Sadar	3038	5.34621	4.41587	6.42607	4.98476	3.9835	6.10894	11.7828	10.3721	13.3648
Rajshahi	Pabna	Santhia	2021	3.81011	3.00109	4.79442	5.04171	4.08255	6.18109	9.57619	8.15588	11.0922
Rajshahi	Pabna	Sujanagar	1535	4.70024	3.86207	5.60713	5.37858	4.38577	6.51563	10.8573	9.43103	12.4013
Rajshahi	Rajshahi	Bagha	788	2.98294	2.22595	4.03175	5.11375	3.89312	6.44243	8.2425	6.77563	9.75082
Rajshahi	Rajshahi	Baghmara	1412	2.89408	2.13043	3.97132	5.87021	4.85598	6.96035	8.09578	6.49217	9.6336
Rajshahi	Rajshahi	Boalia Thana	723	3.57288	1.49238	6.7205	5.68317	2.98562	9.58797	8.93767	5.79211	13.061
Rajshahi	Rajshahi	Charghat	823	3.43168	2.62924	4.4887	4.84967	3.59119	6.32233	9.0513	7.59867	10.7307
Rajshahi	Rajshahi	Durgapur	772	2.42853	1.63268	3.53419	4.35446	3.17359	5.73265	7.1506	5.54697	8.94064
Rajshahi	Rajshahi	Godagari	1764	4.30427	3.39863	5.33724	5.88403	4.66825	7.27384	10.0575	8.60891	11.624
Rajshahi	Rajshahi	Matihar Thana	196	5.1807	2.27547	9.01695	3.58535	1.37678	7.15824	11.0574	7.20574	15.7959
Rajshahi	Rajshahi	Mohanpur	705	2.75746	1.9206	3.9066	5.44253	4.43032	6.60314	7.64338	6.02355	9.25033
Rajshahi	Rajshahi	Paba	1438	4.77463	3.56444	6.22733	4.98823	3.86351	6.30423	10.6359	8.58551	12.7955
Rajshahi	Rajshahi	Puthia	799	2.51292	1.78328	3.53973	5.08603	3.83139	6.42696	7.54631	5.93988	9.21501
Rajshahi	Rajshahi	Rajpara Thana	481	5.58143	2.35009	10.2134	7.65061	4.25965	12.5768	11.0761	7.18846	16.0224
Rajshahi	Rajshahi	Shah Makhdum Thana	103	4.47841	1.85798	8.02543	6.30312	3.41033	10.0084	9.85876	6.52817	14.4569
Rajshahi	Rajshahi	Tanore	831	3.49865	2.26974	4.98949	5.25916	4.03993	6.53434	8.53388	6.58134	10.9487
Rajshahi	Sirajganj	Belkuchi	2008	7.82867	5.84732	10.5026	6.90502	5.51899	8.5706	14.4706	12.1092	17.4495
Rajshahi	Sirajganj	Chauhali	1100	5.54274	4.36774	7.00265	7.51926	5.88727	9.50666	11.8088	9.819	13.9835
Rajshahi	Sirajganj	Kamarkhanda	771	5.55568	4.39433	6.85551	5.84539	4.91438	6.89072	12.0337	10.2697	13.9295
Rajshahi	Sirajganj	Kazipur	1391	4.82375	3.83029	5.93024	4.91317	3.86401	6.07567	10.8951	9.14067	12.6609
Rajshahi	Sirajganj	Royganj	1650	4.42967	3.57112	5.38521	5.50761	4.50046	6.56385	10.5348	8.96696	12.184
Rajshahi	Sirajganj	Shahjadpur	3360	5.8003	4.54046	7.36277	6.2039	5.08948	7.53345	12.2537	10.3441	14.4396
Rajshahi	Sirajganj	Sirajganj Sadar	2920	6.21407	4.86238	7.82775	6.41084	5.39102	7.59392	12.9446	11.0588	15.1557
Rajshahi	Sirajganj	Tarash	1127	3.83893	2.98544	4.85259	6.0261	4.95787	7.27906	9.62915	7.9262	11.3641
Rajshahi	Sirajganj	Ullah Para	2999	4.99296	4.20067	5.86848	6.18435	5.29046	7.18437	11.2133	9.81728	12.6131
Rangpur	Dinajpur	Biral	1343	4.76201	3.59148	6.17016	5.63938	4.66924	6.75128	10.9593	8.90156	13.1334
Rangpur	Dinajpur	Birampur	756	3.49395	2.58986	4.57123	6.61622	5.19678	8.45112	9.32246	7.68988	11.1249
Rangpur	Dinajpur	Birganj	1660	3.88478	3.00209	4.90748	5.88456	4.94126	6.90555	9.78549	8.23731	11.535
Rangpur	Dinajpur	Bochaganj	801	3.09662	2.21699	4.19755	6.62019	5.23659	8.03471	8.39284	6.92479	9.93492
Rangpur	Dinajpur	Chirirbandar	1459	3.34307	2.53431	4.28571	6.24226	5.1003	7.48536	8.97665	7.39872	10.6252
Rangpur	Dinajpur	Dinajpur Sadar	2196	3.39177	2.42063	4.59608	6.10121	4.56455	8.03234	9.49914	7.63655	11.2866
Rangpur	Dinajpur	Fulbari	852	2.64636	1.86986	3.56311	6.53755	5.17288	8.06659	8.0414	6.51173	9.68689
Rangpur	Dinajpur	Ghoraghat	551	2.96501	2.13541	4.06971	6.34564	5.07449	7.94326	8.32048	6.66463	9.92131
Rangpur	Dinajpur	Hakimpur	427	2.90373	2.08159	3.89103	8.09707	5.90892	10.4534	8.49168	6.91751	10.1961
Rangpur	Dinajpur	Kaharole	816	3.3384	2.41889	4.47291	6.27708	5.21592	7.48796	8.97972	7.28812	10.8322
Rangpur	Dinajpur	Khansama	940	3.16707	2.45364	4.09825	5.6194	4.716	6.63212	8.77304	7.32729	10.2752
Rangpur	Dinajpur	Nawabganj	1180	3.45869	2.66745	4.37142	6.58882	5.31589	8.07416	9.01445	7.48738	10.5089
Rangpur	Dinajpur	Parbatipur	1849	3.67769	2.89894	4.63368	6.41664	5.40115	7.54578	9.4908	8.10275	10.981
Rangpur	Gaibandha	Fulchhari	1049	4.54312	3.43197	5.94737	6.55551	5.20296	8.23746	10.6585	8.60637	12.8164
Rangpur	Gaibandha	Gaibandha Sadar	2362	4.92408	4.05403	5.89608	6.20743	5.35486	7.26238	11.3191	9.91663	13.0138
Rangpur	Gaibandha	Gobindaganj	2730	3.56119	2.75166	4.5023	6.12276	5.15926	7.27002	9.30305	7.78109	10.8574
Rangpur	Gaibandha	Palashbari	1323	2.69304	1.75822	3.86039	6.56071	5.71434	7.50073	8.09849	6.20539	10.2581
Rangpur	Gaibandha	Sadullapur	1462	4.87401	3.72875	6.12518	5.90192	5.05929	6.82181	10.9197	8.91335	13.0103
Rangpur	Gaibandha	Saghatta	1512	4.60122	3.77654	5.50072	6.77228	5.70097	8.06707	10.8191	9.32998	12.3306
Rangpur	Gaibandha	Sundarganj	2620	4.18702	3.31797	5.0789	5.22411	4.17129	6.27432	10.1863	8.70359	11.6949
Rangpur	Kurigram	Bhurungamari	1268	5.9614	4.24454	8.08595	5.8663	4.8531	6.97433	12.1089	9.44611	14.9359
Rangpur	Kurigram	Char Rajibpur	445	4.52943	3.4	5.93023	5.26562	4.09754	6.48527	10.2696	8.56417	12.2148
Rangpur	Kurigram	Chilmari	720	5.55828	3.895	7.99447	6.36904	5.00061	8.03927	11.1803	9.33621	13.2365
Rangpur	Kurigram	Kurigram Sadar	1742	5.71704	4.63191	6.93363	6.2187	5.30404	7.37343	12.4017	10.8043	14.1937
Rangpur	Kurigram	Nageshwari	2377	4.65383	3.68286	5.73274	6.36588	5.30236	7.55253	10.7197	9.2009	12.3043
Rangpur	Kurigram	Phulbari	846	2.6701	1.79447	3.80617	6.0155	5.1549	6.99374	7.92923	6.08005	10.0398
Rangpur	Kurigram	Rajarhat	869	3.11707	2.33324	4.05547	5.17065	4.18174	6.19452	8.746	7.25232	10.2551
Rangpur	Kurigram	Raumari	1059	6.28552	4.85699	7.88254	5.68948	4.57453	6.98469	12.2457	10.3454	14.4065
Rangpur	Kurigram	Ulipur	2142	3.64514	2.86012	4.58619	5.34951	4.34544	6.2974	9.27229	7.90555	10.7093
Rangpur	Lalmonirhat	Aditmari	1237	3.93307	3.02921	4.89122	5.88953	5.0584	6.86995	9.60485	8.03299	11.3114
Rangpur	Lalmonirhat	Hatibandha	1388	3.6274	2.83604	4.518	6.04517	5.20981	7.03019	9.48799	7.95707	11.0459
Rangpur	Lalmonirhat	Kaliganj	1226	2.89309	2.10548	3.88138	5.93572	5.07523	6.92499	8.16217	6.55106	9.83205
Rangpur	Lalmonirhat	Lalmonirhat Sadar	1697	3.99886	3.21905	4.93687	6.43333	5.45446	7.64076	10.0763	8.7928	11.5466
Rangpur	Lalmonirhat	Patgram	1277	3.64018	2.81758	4.57668	7.41887	6.0652	9.1527	9.50338	8.17704	10.913
Rangpur	Nilphamari	Dimla	1730	4.74918	3.76812	5.84607	5.68243	4.78535	6.68205	10.8619	9.10846	12.8082
Rangpur	Nilphamari	Domar	1483	3.49242	2.73566	4.43839	6.38196	5.49843	7.5305	9.26629	7.88106	10.7201
Rangpur	Nilphamari	Jaldhaka	2091	4.46911	3.42861	5.65965	6.38943	5.29833	7.76003	10.4714	8.90061	12.0692
Rangpur	Nilphamari	Kishoreganj	1443	4.23568	3.35138	5.20246	6.62871	5.46091	8.03682	10.2408	8.6079	11.9313
Rangpur	Nilphamari	Nilphamari Sadar	2389	4.64456	3.78277	5.54951	5.54086	4.64237	6.52971	10.9554	9.50189	12.5248
Rangpur	Nilphamari	Saidpur	1268	6.65684	4.62343	9.31537	7.20049	5.5465	9.28817	13.6768	11.0061	16.8751
Rangpur	Panchagarh	Atwari	723	3.03143	2.25054	3.92522	6.82792	5.70102	8.07821	8.63327	7.21353	10.1857
Rangpur	Panchagarh	Boda	1205	3.0054	2.24465	3.95948	6.06467	5.08829	7.15377	8.52494	7.08266	10.064
Rangpur	Panchagarh	Debiganj	1292	3.31098	2.60449	4.25703	5.58598	4.69408	6.54545	9.00082	7.52491	10.46
Rangpur	Panchagarh	Panchagarh Sadar	1452	4.77833	3.8634	5.74684	5.86886	4.92908	6.9395	11.2398	9.79268	12.957
Rangpur	Panchagarh	Tentulia	729	4.11186	3.32585	4.99354	6.62262	5.12003	8.39411	10.199	8.89079	11.611
Rangpur	Rangpur	Badarganj	1543	3.71202	2.85465	4.64164	6.1964	5.19059	7.40973	9.38969	7.9178	10.9005
Rangpur	Rangpur	Gangachara	1680	3.5741	2.76933	4.58716	5.61545	4.74552	6.56062	9.51293	7.86298	11.1465
Rangpur	Rangpur	Kaunia	1047	5.79382	4.39189	7.8804	5.98331	4.90876	7.37005	11.5592	9.94226	13.4677
Rangpur	Rangpur	Mitha Pukur	2437	3.5236	2.75929	4.40447	5.14803	4.13335	6.17674	9.17231	7.68029	10.6802
Rangpur	Rangpur	Pirgachha	1516	3.58036	2.83849	4.4841	5.91373	5.04988	6.8878	9.26712	7.89229	10.5847
Rangpur	Rangpur	Pirganj	1884	2.86532	2.11009	3.85262	4.95033	3.95962	5.95123	8.18693	6.56455	9.91592
Rangpur	Rangpur	Rangpur Sadar	3262	4.54572	3.3862	5.95808	5.78351	4.42576	7.38669	11.1316	9.21402	13.0751
Rangpur	Rangpur	Taraganj	801	3.25155	2.40703	4.2613	5.78017	4.83827	6.9337	8.81386	7.23845	10.3726
Rangpur	Thakurgaon	Baliadangi	1060	2.6967	1.90236	3.72564	7.08645	5.79377	8.60682	7.9878	6.21274	9.77339
Rangpur	Thakurgaon	Haripur	851	3.36391	2.47996	4.4367	6.5118	5.56333	7.64754	8.93552	7.36147	10.5465
Rangpur	Thakurgaon	Pirganj	1284	3.53873	2.8119	4.42855	6.67432	5.44405	8.09747	9.3388	7.94441	10.7757
Rangpur	Thakurgaon	Ranisankail	1258	3.20868	2.43284	4.21042	5.99095	5.06628	7.04463	8.86973	7.34376	10.3794
Rangpur	Thakurgaon	Thakurgaon Sadar	2843	3.5862	2.87744	4.40444	6.9673	5.9467	8.20997	9.57998	8.32504	11.0623
Sylhet	Habiganj	Ajmiriganj	847	5.39624	4.21262	6.92572	5.53993	4.16994	6.99207	11.2327	9.29933	13.3764
Sylhet	Habiganj	Bahubal	1371	7.12772	5.38714	9.45601	6.49513	5.16825	7.91984	13.6465	10.9947	16.3467
Sylhet	Habiganj	Baniachong	2431	5.84739	4.71893	7.18743	6.01254	4.71683	7.3243	11.8588	10.102	13.7088
Sylhet	Habiganj	Chunarughat	1842	5.15346	4.22383	6.08871	5.49372	4.51898	6.50243	11.2383	9.77358	12.7869
Sylhet	Habiganj	Habiganj Sadar	2000	7.21309	5.68366	8.81558	6.13269	4.97335	7.43892	12.3596	10.5851	14.1911
Sylhet	Habiganj	Lakhai	1163	6.93343	5.30883	8.86242	6.3324	4.80254	8.112	12.2357	10.0664	14.5246
Sylhet	Habiganj	Madhabpur	2110	6.38888	5.29063	7.50051	6.05189	5.08613	7.1525	12.6151	11.0007	14.3841
Sylhet	Habiganj	Nabiganj	2180	6.22311	5.21598	7.47987	5.00922	3.93096	6.14036	12.0904	10.5377	13.8277
Sylhet	Maulvi Bazar	Barlekha	1584	5.88988	4.77822	7.034	5.41113	4.40114	6.61749	11.9232	10.4229	13.5932
Sylhet	Maulvi Bazar	Juri	879	6.52484	5.14777	8.09079	4.57252	3.44398	5.89106	12.487	10.5628	14.6602
Sylhet	Maulvi Bazar	Kamalganj	1373	4.93804	3.98135	6.04372	4.83033	3.92977	5.81436	10.8434	9.33934	12.3616
Sylhet	Maulvi Bazar	Kulaura	2083	4.81112	3.96663	5.78344	4.74989	3.63608	5.99135	10.873	9.54835	12.3552
Sylhet	Maulvi Bazar	Maulvi Bazar Sadar	1866	5.52381	4.532	6.52389	5.65489	4.71612	6.64862	11.4583	10.2053	12.8306
Sylhet	Maulvi Bazar	Rajnagar	1369	5.61018	4.77723	6.61762	4.8362	3.80403	6.05769	11.9175	10.537	13.3872
Sylhet	Maulvi Bazar	Sreemangal	1693	5.08254	4.31747	5.94346	5.17725	4.1314	6.26308	11.1301	9.87449	12.5276
Sylhet	Sunamganj	Bishwambarpur	1233	6.40098	5.19454	7.88234	5.76692	4.467	7.27747	12.9429	10.8529	14.9578
Sylhet	Sunamganj	Chhatak	2683	7.50744	6.12804	9.16609	6.34485	5.02756	7.72283	13.5583	11.5724	15.6626
Sylhet	Sunamganj	Dakhin Sunamganj	1331	5.53583	4.37332	6.79754	6.79484	5.23822	8.5274	12.0703	10.0732	14.2276
Sylhet	Sunamganj	Derai	1801	6.06024	4.85253	7.34648	6.59469	4.94816	8.43121	12.125	10.3431	14.1351
Sylhet	Sunamganj	Dharampasha	1598	6.26844	4.92339	7.84213	6.78132	4.97218	8.84621	12.5843	10.459	14.8646
Sylhet	Sunamganj	Dowarabazar	1701	5.84938	4.55996	7.62968	6.53076	4.99762	8.22876	12.0382	9.84898	14.5692
Sylhet	Sunamganj	Jagannathpur	1632	8.73529	6.43478	11.6919	5.20633	4.18222	6.32926	14.3133	11.2831	17.4858
Sylhet	Sunamganj	Jamalganj	1269	6.08157	4.7581	7.59251	6.67285	5.03777	8.56463	12.5249	10.4583	14.6688
Sylhet	Sunamganj	Sulla	857	4.93636	3.6399	6.26325	6.15958	4.62857	7.93737	11.1875	9.12858	13.4275
Sylhet	Sunamganj	Sunamganj Sadar	1888	8.24611	6.6588	9.94858	7.45428	5.57258	9.6515	13.8646	11.7918	16.0997
Sylhet	Sunamganj	Tahirpur	1783	6.54422	5.1717	8.06956	7.15055	5.16086	9.32855	13.1671	10.8612	15.4836
Sylhet	Sylhet	Balaganj	1874	5.06486	4.27686	5.94191	5.02728	3.95399	6.20767	11.5722	10.233	12.9538
Sylhet	Sylhet	Beani Bazar	1400	6.65262	5.22821	8.17581	5.24606	3.91656	6.86728	12.3742	10.7893	14.3168
Sylhet	Sylhet	Bishwanath	1303	6.49783	5.40968	7.71666	4.16568	2.79977	6.19139	12.8714	11.2773	14.7145
Sylhet	Sylhet	Companiganj	1458	9.56925	7.10869	12.8054	5.63332	4.33584	7.22635	15.6741	12.5057	19.2017
Sylhet	Sylhet	Dakhin Surma	1400	5.92618	4.62157	7.29608	4.33309	2.96329	6.10886	12.4785	10.7758	14.3232
Sylhet	Sylhet	Fenchuganj	620	8.13819	6.48405	10.2258	5.69421	4.76316	6.81861	13.1304	11.401	14.9592
Sylhet	Sylhet	Golabganj	1766	5.5103	4.42656	6.6435	3.88975	2.35653	6.03445	11.4652	10.0859	12.9607
Sylhet	Sylhet	Gowainghat	2164	8.20406	6.41769	10.1906	5.63254	4.45724	6.95634	14.9492	12.2714	17.5065
Sylhet	Sylhet	Jaintiapur	1107	7.2033	5.81415	8.80021	5.02916	3.78391	6.46667	13.9193	11.896	16.3041
Sylhet	Sylhet	Kanaighat	1822	6.63945	5.37926	8.24936	6.41111	5.05413	8.00544	12.7665	10.9532	14.7761
Sylhet	Sylhet	Sylhet Sadar	4268	7.98034	5.29824	10.7937	4.31412	3.19115	6.04946	11.1989	8.98804	13.7677
Sylhet	Sylhet	Zakiganj	1471	3.45778	1.86609	5.82595	7.11556	5.80484	8.48251	9.24669	6.34831	12.9237
