# Supplementary material for: Disaggregated level child morbidity in Bangladesh: An application of small area estimation method
Source: PLoS One. 2020 May 20;15(5):e0220164. doi: 10.1371/journal.pone.0220164 (PMC7239471; doi:10.1371/journal.pone.0220164)
Supplement: S1 Data — (ZIP) [file pone.0220164.s006.zip]

Archive with 2 entries (2 files):
- Minimal Dataset Plos One/CHILD_U5_BDHS_2011_PlosOne.dat
- Minimal Dataset Plos One/CHILD_U5_CENSUS_2011_PlosOne.dat
