# Supplementary material for: Disaggregated level child morbidity in Bangladesh: An application of small area estimation method
Source: PLoS One. 2020 May 20;15(5):e0220164. doi: 10.1371/journal.pone.0220164 (PMC7239471; doi:10.1371/journal.pone.0220164)
Supplement: S1 Data — (ZIP) [file pone.0220164.s006.zip › Minimal Dataset Plos One/CHILD_U5_BDHS_2011_PlosOne.dat]

V001	DIVISION	ZILA	Upzila_ID	AGE	SEX	pliterate	pkids7_14	Urban	hfem	pemp15_subdist	plit_subdist	phhlit_subdist	phhcssc_subdist	pempag_subdist	pfcmced_subdist	padnowork_subdist	wt_individual
196	30	26	2690	1	1	.75	0	1	0	.435569904548032	.725715889949347	.837591240875896	.305306007860739	.00140370578326794	.697211155378578	.00140370578326794	1.583093
103	20	15	1535	1	2	.666666666666667	0	1	1	.340700306217522	.612035681001155	.687924377579573	.301690853415026	.0071894554653172	1.10878661087849	.0069231793369724	.725943
103	20	15	1535	1	1	.2	0	1	0	.340700306217522	.612035681001155	.687924377579573	.301690853415026	.0071894554653172	1.10878661087849	.0069231793369724	.725943
592	60	91	9162	0	1	.8	.1	1	0	.297887925772128	.511805640337097	.569796117689698	.244292516176038	.0303259675253358	.969696969696281	.0281772677328722	.188783
597	60	91	9162	3	2	.5	0	0	0	.297887925772128	.511805640337097	.569796117689698	.244292516176038	.0303259675253358	.969696969696281	.0281772677328722	.635353
180	30	26	2638	2	1	.25	0	1	0	.349614718506375	.502848824075358	.527747797494873	.279837353480087	.0326046032980873	.952720207253722	.03195200923672	1.855496
130	20	19	1967	2	1	.714285714285714	0	1	0	.281099215922898	.56257539203892	.642340168878511	.303792219541705	.0337756332931154	1.00912408759155	.032833232810617	.834207
18	10	6	651	1	1	.25	0	1	0	.287087645850143	.596658526185009	.659495290150179	.305151761832588	.0510912121564845	.948878923766684	.0493855874713985	.187664
24	10	6	651	1	1	.4	.2	0	1	.287087645850143	.596658526185009	.659495290150179	.305151761832588	.0510912121564845	.948878923766684	.0493855874713985	.611372
76	20	12	1213	1	2	.333333333333333	0	0	0	.226022473610419	.437365215088148	.461465703151874	.224811774053112	.0604593091445623	.944793850453857	.0572812228065379	1.281917
217	30	48	4811	3	2	.333333333333333	0	1	0	.246108027616143	.349194530932715	.370583457425138	.198524434817947	.0624746175714108	.956085319949623	.0600379044267089	1.779162
161	20	75	7587	0	1	.25	.25	0	0	.2103561116458	.42128970163629	.454706448508178	.23857555341685	.0724157844081094	1.0270270270267	.0692204042348333	1.252035
161	20	75	7587	4	2	.3	.3	0	0	.2103561116458	.42128970163629	.454706448508178	.23857555341685	.0724157844081094	1.0270270270267	.0692204042348333	1.252035
162	20	75	7587	1	1	.5	0	1	0	.2103561116458	.42128970163629	.454706448508178	.23857555341685	.0724157844081094	1.0270270270267	.0692204042348333	.814014
159	20	75	7580	1	2	.4	.2	0	0	.211433317184548	.47075922209141	.500034604470801	.300366807391562	.0728770157104409	1.03088235294125	.0712160011073537	1.288065
159	20	75	7580	4	1	.6	0	0	0	.211433317184548	.47075922209141	.500034604470801	.300366807391562	.0728770157104409	1.03088235294125	.0712160011073537	1.288065
575	60	91	9117	0	2	.5	.25	0	1	.216755966877786	.489283974671105	.455674622503545	.269767819451282	.0825621042376956	1.01650165016508	.0779347296638909	.539068
238	30	61	6152	0	1	.555555555555556	.222222222222222	0	0	.275832555244188	.4283380018677	.463818860877333	.213066708164674	.084215167548456	1.02804808242698	.0811028114949371	1.949862
296	40	41	4147	3	1	.285714285714286	0	0	0	.303351210083489	.55418833201801	.592709552718517	.312389404622585	.0882312906651067	1.00142045454481	.0861350828954604	.949766
582	60	91	9138	2	1	.428571428571429	0	0	0	.213201773558947	.483669518516081	.388621744832336	.261662399300467	.0923624555048899	.963636363636395	.0874289639668023	.707703
553	60	58	5874	1	1	.875	.25	0	0	.265683092357584	.455001475361363	.475715550310036	.223487754499823	.104514606078507	.975369458128277	.0983771023900493	.522906
51	10	42	4284	0	1	.75	0	0	0	.231269475680831	.550738382332946	.627828207559996	.311339926839132	.105405771575655	.88089330024825	.102560628641101	.615549
133	20	19	1981	1	1	.444444444444444	.333333333333333	0	0	.216110321514925	.394691353282372	.403795183037089	.218223024622602	.12084661775441	1.01300688599811	.115046287404431	1.322963
406	50	76	7616	4	1	.25	0	1	0	.276961550484461	.33909034073157	.323773054079452	.180290715848706	.12199124726476	.91238095238081	.115739293529244	.651484
136	20	22	2216	4	1	.2	.2	0	0	.250708514868181	.388308447189088	.363521001649799	.209043610676411	.123133539190357	.934114202049467	.115435049278826	1.380779
60	10	78	7895	0	1	.333333333333333	0	1	0	.258609693877582	.504910714285823	.555612244897932	.237627551020429	.125127551020387	.916020671834795	.121811224489825	.239193
33	10	9	918	2	1	.666666666666667	.111111111111111	0	0	.245101680750276	.369765066394378	.361454174018035	.183350357507614	.128052743987325	1.0543580131208	.120856161203426	.648802
86	20	13	1358	3	1	.4	.2	0	0	.222643297015587	.436707195115549	.436970366861535	.255329227854106	.129427864624453	1.09609292502635	.123848623611779	1.275827
123	20	19	1927	0	2	.416666666666667	.25	0	0	.226161576243503	.41986111895221	.422062891661643	.220798283746354	.130864336927679	.973471741637801	.125444588720204	1.363257
577	60	91	9127	1	1	.2	0	0	0	.256947660954171	.214335340435367	.19349235757295	.0918249189439572	.131310792033348	.997722095671837	.12019453450671	.547252
556	60	58	5883	2	1	.6	0	0	0	.317100721681828	.40476937558833	.418512707875647	.197552557263864	.148164417947962	.975720789074331	.141637903984947	.579512
15	10	6	632	0	1	.7	.1	0	0	.253303731895542	.510413362934746	.526271276033279	.288719737815872	.1505444550164	.924829157175506	.146209958769449	.610681
264	30	89	8988	4	2	0	0	0	0	.271782734274828	.305158857509726	.283576700898481	.171493902439082	.157694159178398	.98726655348097	.153401797175804	1.93563
539	60	36	3668	0	2	.6	.2	0	0	.240139991923566	.257235159509996	.272041997577107	.100686498855825	.164894333019237	.939473684210501	.154394938753517	.547252
36	10	9	921	2	1	.5	.125	0	0	.245479358580716	.397987035141644	.37785738655748	.185261003070587	.167178437393417	1.02768166089977	.160951893551724	.566512
219	30	48	4842	3	1	.666666666666667	.166666666666667	0	0	.253411440385998	.319021364576143	.294210889042011	.172226050999294	.17119228118539	.950000000000218	.163197794624428	2.039856
139	20	22	2249	0	2	.666666666666667	0	0	0	.256847383265359	.242682544656871	.199498589783733	.132246944531507	.182387966154813	.97275204359685	.163961140708258	1.32623
38	10	9	925	3	2	.8	.2	0	0	.252407122444387	.354319630688177	.366278302923819	.16460760606732	.184392174104219	.924205378973452	.174455924378918	.584273
565	60	90	9033	0	2	.8	.4	0	0	.230314787055749	.235340798871354	.231901948681755	.0984040208094414	.187373247509011	.924170616113769	.174675954501313	.567351
424	50	81	8134	1	2	.5	0	0	0	.267495255005168	.391661054307337	.348680585318103	.247107083818149	.198983652727638	.985775248933322	.191942692707961	1.075515
44	10	9	965	4	1	.25	0	0	0	.255075481520059	.257938573659546	.289432587194149	.115304528891211	.204060385216045	.901408450704262	.194169703279536	.714884
365	50	10	1040	1	2	.6	.4	0	0	.296300932590482	.39081179195091	.349377229767861	.234336859235108	.210177129623843	.912023460410631	.20523252175005	1.168432
419	50	81	8112	3	2	.75	.25	0	0	.295089335880309	.410102258680832	.392010338240389	.236374873581219	.240813574558987	.934631432544953	.235700640521388	1.278922
98	20	15	1528	0	1	.833333333333333	0	1	0	.406893439386291	.599311784283924	.679528403001194	.317763863033816	.0010154002369269	1.02372881355935	.0010154002369269	.646923
98	20	15	1528	1	2	.4	0	1	0	.406893439386291	.599311784283924	.679528403001194	.317763863033816	.0010154002369269	1.02372881355935	.0010154002369269	.646923
98	20	15	1528	3	2	.777777777777778	.222222222222222	1	0	.406893439386291	.599311784283924	.679528403001194	.317763863033816	.0010154002369269	1.02372881355935	.0010154002369269	.646923
98	20	15	1528	1	2	.6	.2	1	0	.406893439386291	.599311784283924	.679528403001194	.317763863033816	.0010154002369269	1.02372881355935	.0010154002369269	.646923
98	20	15	1528	2	2	.8	.2	1	0	.406893439386291	.599311784283924	.679528403001194	.317763863033816	.0010154002369269	1.02372881355935	.0010154002369269	.646923
98	20	15	1528	2	2	.6	.2	1	0	.406893439386291	.599311784283924	.679528403001194	.317763863033816	.0010154002369269	1.02372881355935	.0010154002369269	.646923
99	20	15	1528	3	1	.4	0	1	0	.406893439386291	.599311784283924	.679528403001194	.317763863033816	.0010154002369269	1.02372881355935	.0010154002369269	.647698
99	20	15	1528	2	1	.857142857142857	.285714285714286	1	0	.406893439386291	.599311784283924	.679528403001194	.317763863033816	.0010154002369269	1.02372881355935	.0010154002369269	.647698
99	20	15	1528	4	2	.666666666666667	0	1	0	.406893439386291	.599311784283924	.679528403001194	.317763863033816	.0010154002369269	1.02372881355935	.0010154002369269	.647698
99	20	15	1528	4	1	.666666666666667	.166666666666667	1	1	.406893439386291	.599311784283924	.679528403001194	.317763863033816	.0010154002369269	1.02372881355935	.0010154002369269	.647698
99	20	15	1528	1	1	.5	0	1	0	.406893439386291	.599311784283924	.679528403001194	.317763863033816	.0010154002369269	1.02372881355935	.0010154002369269	.647698
99	20	15	1528	3	1			1	0	.406893439386291	.599311784283924	.679528403001194	.317763863033816	.0010154002369269	1.02372881355935	.0010154002369269	.647698
99	20	15	1528	2	2	.333333333333333	0	1	0	.406893439386291	.599311784283924	.679528403001194	.317763863033816	.0010154002369269	1.02372881355935	.0010154002369269	.647698
99	20	15	1528	2	1	.333333333333333	0	1	0	.406893439386291	.599311784283924	.679528403001194	.317763863033816	.0010154002369269	1.02372881355935	.0010154002369269	.647698
99	20	15	1528	1	2	.333333333333333	0	1	0	.406893439386291	.599311784283924	.679528403001194	.317763863033816	.0010154002369269	1.02372881355935	.0010154002369269	.647698
99	20	15	1528	3	2	0	0	1	0	.406893439386291	.599311784283924	.679528403001194	.317763863033816	.0010154002369269	1.02372881355935	.0010154002369269	.647698
99	20	15	1528	4	1	.25	.25	1	0	.406893439386291	.599311784283924	.679528403001194	.317763863033816	.0010154002369269	1.02372881355935	.0010154002369269	.647698
99	20	15	1528	1	2	.6	.4	1	0	.406893439386291	.599311784283924	.679528403001194	.317763863033816	.0010154002369269	1.02372881355935	.0010154002369269	.647698
99	20	15	1528	3	1	.75	.25	1	0	.406893439386291	.599311784283924	.679528403001194	.317763863033816	.0010154002369269	1.02372881355935	.0010154002369269	.647698
99	20	15	1528	3	2	.666666666666667	0	1	0	.406893439386291	.599311784283924	.679528403001194	.317763863033816	.0010154002369269	1.02372881355935	.0010154002369269	.647698
99	20	15	1528	1	1	.333333333333333	0	1	0	.406893439386291	.599311784283924	.679528403001194	.317763863033816	.0010154002369269	1.02372881355935	.0010154002369269	.647698
99	20	15	1528	0	1	.666666666666667	0	1	0	.406893439386291	.599311784283924	.679528403001194	.317763863033816	.0010154002369269	1.02372881355935	.0010154002369269	.647698
172	30	26	2616	4	1	.8	.2	1	0	.426542872747167	.77621518296018	.937465865647089	.242626979792475	.00109229929000533	.894444444444407	.00109229929000533	1.543615
172	30	26	2616	4	2	.75	.25	1	0	.426542872747167	.77621518296018	.937465865647089	.242626979792475	.00109229929000533	.894444444444407	.00109229929000533	1.543615
172	30	26	2616	0	2	.4	.2	1	0	.426542872747167	.77621518296018	.937465865647089	.242626979792475	.00109229929000533	.894444444444407	.00109229929000533	1.543615
172	30	26	2616	4	2	.5	.25	1	0	.426542872747167	.77621518296018	.937465865647089	.242626979792475	.00109229929000533	.894444444444407	.00109229929000533	1.543615
172	30	26	2616	4	1	.5	0	1	0	.426542872747167	.77621518296018	.937465865647089	.242626979792475	.00109229929000533	.894444444444407	.00109229929000533	1.543615
172	30	26	2616	3	2	.5	0	1	0	.426542872747167	.77621518296018	.937465865647089	.242626979792475	.00109229929000533	.894444444444407	.00109229929000533	1.543615
172	30	26	2616	4	2	.75	.25	1	0	.426542872747167	.77621518296018	.937465865647089	.242626979792475	.00109229929000533	.894444444444407	.00109229929000533	1.543615
172	30	26	2616	3	2	.75	.25	1	0	.426542872747167	.77621518296018	.937465865647089	.242626979792475	.00109229929000533	.894444444444407	.00109229929000533	1.543615
185	30	26	2654	4	1	.625	0	1	0	.435452793834341	.736897880539581	.833622350674208	.293834296724515	.00115606936416185	.884615384615288	.00115606936416185	1.579054
185	30	26	2654	3	2	.625	0	1	0	.435452793834341	.736897880539581	.833622350674208	.293834296724515	.00115606936416185	.884615384615288	.00115606936416185	1.579054
185	30	26	2654	0	2	.916666666666667	.0833333333333333	1	0	.435452793834341	.736897880539581	.833622350674208	.293834296724515	.00115606936416185	.884615384615288	.00115606936416185	1.579054
185	30	26	2654	2	1			1	1	.435452793834341	.736897880539581	.833622350674208	.293834296724515	.00115606936416185	.884615384615288	.00115606936416185	1.579054
185	30	26	2654	4	1	.666666666666667	0	1	0	.435452793834341	.736897880539581	.833622350674208	.293834296724515	.00115606936416185	.884615384615288	.00115606936416185	1.579054
185	30	26	2654	3	2	.666666666666667	.111111111111111	1	0	.435452793834341	.736897880539581	.833622350674208	.293834296724515	.00115606936416185	.884615384615288	.00115606936416185	1.579054
185	30	26	2654	1	1	.666666666666667	.111111111111111	1	0	.435452793834341	.736897880539581	.833622350674208	.293834296724515	.00115606936416185	.884615384615288	.00115606936416185	1.579054
185	30	26	2654	1	2	.857142857142857	.142857142857143	1	0	.435452793834341	.736897880539581	.833622350674208	.293834296724515	.00115606936416185	.884615384615288	.00115606936416185	1.579054
185	30	26	2654	0	1	.857142857142857	0	1	0	.435452793834341	.736897880539581	.833622350674208	.293834296724515	.00115606936416185	.884615384615288	.00115606936416185	1.579054
196	30	26	2690	1	2	.4	0	1	0	.435569904548032	.725715889949347	.837591240875896	.305306007860739	.00140370578326794	.697211155378578	.00140370578326794	1.583093
196	30	26	2690	0	1	.666666666666667	0	1	0	.435569904548032	.725715889949347	.837591240875896	.305306007860739	.00140370578326794	.697211155378578	.00140370578326794	1.583093
196	30	26	2690	4	2	.75	0	1	0	.435569904548032	.725715889949347	.837591240875896	.305306007860739	.00140370578326794	.697211155378578	.00140370578326794	1.583093
196	30	26	2690	1	2	.25	0	1	0	.435569904548032	.725715889949347	.837591240875896	.305306007860739	.00140370578326794	.697211155378578	.00140370578326794	1.583093
196	30	26	2690	1	2	.666666666666667	.333333333333333	1	1	.435569904548032	.725715889949347	.837591240875896	.305306007860739	.00140370578326794	.697211155378578	.00140370578326794	1.583093
196	30	26	2690	0	2	.8	.2	1	0	.435569904548032	.725715889949347	.837591240875896	.305306007860739	.00140370578326794	.697211155378578	.00140370578326794	1.583093
196	30	26	2690	2	2			1	0	.435569904548032	.725715889949347	.837591240875896	.305306007860739	.00140370578326794	.697211155378578	.00140370578326794	1.583093
190	30	26	2667	4	1	.6	0	1	0	.413495276653121	.683220872694607	.804408457040079	.261898335582531	.0017094017094017	.987421383647781	.00161943319838052	1.543615
190	30	26	2667	0	2	.6	0	1	0	.413495276653121	.683220872694607	.804408457040079	.261898335582531	.0017094017094017	.987421383647781	.00161943319838052	1.543615
190	30	26	2667	4	1	.833333333333333	.166666666666667	1	0	.413495276653121	.683220872694607	.804408457040079	.261898335582531	.0017094017094017	.987421383647781	.00161943319838052	1.543615
190	30	26	2667	3	1	.6	.2	1	0	.413495276653121	.683220872694607	.804408457040079	.261898335582531	.0017094017094017	.987421383647781	.00161943319838052	1.543615
190	30	26	2667	3	1	.6	.2	1	0	.413495276653121	.683220872694607	.804408457040079	.261898335582531	.0017094017094017	.987421383647781	.00161943319838052	1.543615
190	30	26	2667	3	1	.75	0	1	1	.413495276653121	.683220872694607	.804408457040079	.261898335582531	.0017094017094017	.987421383647781	.00161943319838052	1.543615
190	30	26	2667	1	1	.833333333333333	.166666666666667	1	0	.413495276653121	.683220872694607	.804408457040079	.261898335582531	.0017094017094017	.987421383647781	.00161943319838052	1.543615
190	30	26	2667	3	1	.8	.4	1	0	.413495276653121	.683220872694607	.804408457040079	.261898335582531	.0017094017094017	.987421383647781	.00161943319838052	1.543615
190	30	26	2667	1	1	.625	0	1	0	.413495276653121	.683220872694607	.804408457040079	.261898335582531	.0017094017094017	.987421383647781	.00161943319838052	1.543615
165	30	26	2602	2	2	.75	.25	1	0	.441496598639436	.599514091350936	.698153547133184	.228862973760908	.00174927113702603	.94871794871793	.00174927113702603	1.595334
165	30	26	2602	4	1	.714285714285714	.142857142857143	1	1	.441496598639436	.599514091350936	.698153547133184	.228862973760908	.00174927113702603	.94871794871793	.00174927113702603	1.595334
165	30	26	2602	4	2	.625	0	1	0	.441496598639436	.599514091350936	.698153547133184	.228862973760908	.00174927113702603	.94871794871793	.00174927113702603	1.595334
165	30	26	2602	4	1	.333333333333333	.333333333333333	1	1	.441496598639436	.599514091350936	.698153547133184	.228862973760908	.00174927113702603	.94871794871793	.00174927113702603	1.595334
165	30	26	2602	4	1	.666666666666667	0	1	0	.441496598639436	.599514091350936	.698153547133184	.228862973760908	.00174927113702603	.94871794871793	.00174927113702603	1.595334
165	30	26	2602	4	2	.75	0	1	0	.441496598639436	.599514091350936	.698153547133184	.228862973760908	.00174927113702603	.94871794871793	.00174927113702603	1.595334
165	30	26	2602	3	2	.666666666666667	.333333333333333	1	1	.441496598639436	.599514091350936	.698153547133184	.228862973760908	.00174927113702603	.94871794871793	.00174927113702603	1.595334
165	30	26	2602	1	1	.833333333333333	.333333333333333	1	0	.441496598639436	.599514091350936	.698153547133184	.228862973760908	.00174927113702603	.94871794871793	.00174927113702603	1.595334
165	30	26	2602	0	1	.6	.4	1	0	.441496598639436	.599514091350936	.698153547133184	.228862973760908	.00174927113702603	.94871794871793	.00174927113702603	1.595334
165	30	26	2602	2	2	.6	0	1	0	.441496598639436	.599514091350936	.698153547133184	.228862973760908	.00174927113702603	.94871794871793	.00174927113702603	1.595334
165	30	26	2602	3	2	.875	.125	1	1	.441496598639436	.599514091350936	.698153547133184	.228862973760908	.00174927113702603	.94871794871793	.00174927113702603	1.595334
105	20	15	1541	3	1	.8	.4	1	0	.393273372181344	.699961996453019	.815366100836275	.332847732454942	.00190017734988577	1.08958333333294	.00177349885989381	.604953
105	20	15	1541	4	2	.714285714285714	.142857142857143	1	0	.393273372181344	.699961996453019	.815366100836275	.332847732454942	.00190017734988577	1.08958333333294	.00177349885989381	.604953
105	20	15	1541	1	1	.714285714285714	.142857142857143	1	0	.393273372181344	.699961996453019	.815366100836275	.332847732454942	.00190017734988577	1.08958333333294	.00177349885989381	.604953
105	20	15	1541	4	2	.714285714285714	.142857142857143	1	0	.393273372181344	.699961996453019	.815366100836275	.332847732454942	.00190017734988577	1.08958333333294	.00177349885989381	.604953
105	20	15	1541	0	2	.714285714285714	.142857142857143	1	0	.393273372181344	.699961996453019	.815366100836275	.332847732454942	.00190017734988577	1.08958333333294	.00177349885989381	.604953
105	20	15	1541	4	1	.6	.2	1	0	.393273372181344	.699961996453019	.815366100836275	.332847732454942	.00190017734988577	1.08958333333294	.00177349885989381	.604953
105	20	15	1541	4	2	.6	.2	1	0	.393273372181344	.699961996453019	.815366100836275	.332847732454942	.00190017734988577	1.08958333333294	.00177349885989381	.604953
105	20	15	1541	4	1	.75	.25	1	0	.393273372181344	.699961996453019	.815366100836275	.332847732454942	.00190017734988577	1.08958333333294	.00177349885989381	.604953
105	20	15	1541	0	1	.833333333333333	0	1	0	.393273372181344	.699961996453019	.815366100836275	.332847732454942	.00190017734988577	1.08958333333294	.00177349885989381	.604953
105	20	15	1541	1	1	.857142857142857	.285714285714286	1	0	.393273372181344	.699961996453019	.815366100836275	.332847732454942	.00190017734988577	1.08958333333294	.00177349885989381	.604953
105	20	15	1541	2	2	.5	.333333333333333	1	0	.393273372181344	.699961996453019	.815366100836275	.332847732454942	.00190017734988577	1.08958333333294	.00177349885989381	.604953
105	20	15	1541	2	1	.5	.333333333333333	1	0	.393273372181344	.699961996453019	.815366100836275	.332847732454942	.00190017734988577	1.08958333333294	.00177349885989381	.604953
105	20	15	1541	2	1	.666666666666667	0	1	0	.393273372181344	.699961996453019	.815366100836275	.332847732454942	.00190017734988577	1.08958333333294	.00177349885989381	.604953
105	20	15	1541	3	1	.5	0	1	0	.393273372181344	.699961996453019	.815366100836275	.332847732454942	.00190017734988577	1.08958333333294	.00177349885989381	.604953
106	20	15	1541	2	1	.666666666666667	0	1	0	.393273372181344	.699961996453019	.815366100836275	.332847732454942	.00190017734988577	1.08958333333294	.00177349885989381	.609727
106	20	15	1541	1	2	.75	0	1	0	.393273372181344	.699961996453019	.815366100836275	.332847732454942	.00190017734988577	1.08958333333294	.00177349885989381	.609727
106	20	15	1541	0	1	.4	0	1	0	.393273372181344	.699961996453019	.815366100836275	.332847732454942	.00190017734988577	1.08958333333294	.00177349885989381	.609727
106	20	15	1541	3	2	.5	0	1	0	.393273372181344	.699961996453019	.815366100836275	.332847732454942	.00190017734988577	1.08958333333294	.00177349885989381	.609727
106	20	15	1541	1	1	.666666666666667	0	1	0	.393273372181344	.699961996453019	.815366100836275	.332847732454942	.00190017734988577	1.08958333333294	.00177349885989381	.609727
106	20	15	1541	1	2	.666666666666667	0	1	0	.393273372181344	.699961996453019	.815366100836275	.332847732454942	.00190017734988577	1.08958333333294	.00177349885989381	.609727
106	20	15	1541	4	1	.75	.25	1	0	.393273372181344	.699961996453019	.815366100836275	.332847732454942	.00190017734988577	1.08958333333294	.00177349885989381	.609727
106	20	15	1541	0	2	.666666666666667	0	1	0	.393273372181344	.699961996453019	.815366100836275	.332847732454942	.00190017734988577	1.08958333333294	.00177349885989381	.609727
106	20	15	1541	0	2	.4	0	1	0	.393273372181344	.699961996453019	.815366100836275	.332847732454942	.00190017734988577	1.08958333333294	.00177349885989381	.609727
166	30	26	2606	3	2			1	0	.377862595419848	.736641221374044	.896946564885485	.354961832061067	.00190839694656487	.846153846153851	.00190839694656487	1.796215
166	30	26	2606	3	1	.666666666666667	0	1	0	.377862595419848	.736641221374044	.896946564885485	.354961832061067	.00190839694656487	.846153846153851	.00190839694656487	1.796215
166	30	26	2606	3	2			1	0	.377862595419848	.736641221374044	.896946564885485	.354961832061067	.00190839694656487	.846153846153851	.00190839694656487	1.796215
166	30	26	2606	0	1	.571428571428571	.285714285714286	1	0	.377862595419848	.736641221374044	.896946564885485	.354961832061067	.00190839694656487	.846153846153851	.00190839694656487	1.796215
166	30	26	2606	3	2	.5	0	1	0	.377862595419848	.736641221374044	.896946564885485	.354961832061067	.00190839694656487	.846153846153851	.00190839694656487	1.796215
166	30	26	2606	1	1	.5	0	1	0	.377862595419848	.736641221374044	.896946564885485	.354961832061067	.00190839694656487	.846153846153851	.00190839694656487	1.796215
166	30	26	2606	1	2	.333333333333333	0	1	0	.377862595419848	.736641221374044	.896946564885485	.354961832061067	.00190839694656487	.846153846153851	.00190839694656487	1.796215
166	30	26	2606	3	2			1	0	.377862595419848	.736641221374044	.896946564885485	.354961832061067	.00190839694656487	.846153846153851	.00190839694656487	1.796215
166	30	26	2606	4	1	.333333333333333	0	1	0	.377862595419848	.736641221374044	.896946564885485	.354961832061067	.00190839694656487	.846153846153851	.00190839694656487	1.796215
166	30	26	2606	4	1	.666666666666667	0	1	0	.377862595419848	.736641221374044	.896946564885485	.354961832061067	.00190839694656487	.846153846153851	.00190839694656487	1.796215
166	30	26	2606	0	1			1	0	.377862595419848	.736641221374044	.896946564885485	.354961832061067	.00190839694656487	.846153846153851	.00190839694656487	1.796215
168	30	26	2605	3	2	.428571428571429	.0714285714285714	1	0	.483522362508085	.648512732719912	.707468435694501	.348170340252498	.00213995292103588	.809859154929638	.00203295527498416	1.357432
168	30	26	2605	1	1	.428571428571429	.0714285714285714	1	0	.483522362508085	.648512732719912	.707468435694501	.348170340252498	.00213995292103588	.809859154929638	.00203295527498416	1.357432
168	30	26	2605	1	1	.6	0	1	0	.483522362508085	.648512732719912	.707468435694501	.348170340252498	.00213995292103588	.809859154929638	.00203295527498416	1.357432
168	30	26	2605	3	2	.75	.25	1	0	.483522362508085	.648512732719912	.707468435694501	.348170340252498	.00213995292103588	.809859154929638	.00203295527498416	1.357432
168	30	26	2605	0	2	.666666666666667	0	1	0	.483522362508085	.648512732719912	.707468435694501	.348170340252498	.00213995292103588	.809859154929638	.00203295527498416	1.357432
168	30	26	2605	0	1	.666666666666667	0	1	0	.483522362508085	.648512732719912	.707468435694501	.348170340252498	.00213995292103588	.809859154929638	.00203295527498416	1.357432
168	30	26	2605	4	1	.8	.4	1	0	.483522362508085	.648512732719912	.707468435694501	.348170340252498	.00213995292103588	.809859154929638	.00203295527498416	1.357432
168	30	26	2605	3	2	.5	.166666666666667	1	0	.483522362508085	.648512732719912	.707468435694501	.348170340252498	.00213995292103588	.809859154929638	.00203295527498416	1.357432
168	30	26	2605	0	2	.5	.166666666666667	1	0	.483522362508085	.648512732719912	.707468435694501	.348170340252498	.00213995292103588	.809859154929638	.00203295527498416	1.357432
168	30	26	2605	0	1	.5	0	1	0	.483522362508085	.648512732719912	.707468435694501	.348170340252498	.00213995292103588	.809859154929638	.00203295527498416	1.357432
168	30	26	2605	2	1	.8	0	1	0	.483522362508085	.648512732719912	.707468435694501	.348170340252498	.00213995292103588	.809859154929638	.00203295527498416	1.357432
168	30	26	2605	2	2	.666666666666667	0	1	0	.483522362508085	.648512732719912	.707468435694501	.348170340252498	.00213995292103588	.809859154929638	.00203295527498416	1.357432
168	30	26	2605	0	2	.666666666666667	0	1	0	.483522362508085	.648512732719912	.707468435694501	.348170340252498	.00213995292103588	.809859154929638	.00203295527498416	1.357432
112	20	15	1557	1	1	.75	.25	1	0	.386192017259901	.606076950737297	.70550161812298	.282901833872676	.0021574973031281	.98533007334969	.001797914419274	.615276
112	20	15	1557	4	1	.5	.25	1	0	.386192017259901	.606076950737297	.70550161812298	.282901833872676	.0021574973031281	.98533007334969	.001797914419274	.615276
112	20	15	1557	1	1	.8	.2	1	0	.386192017259901	.606076950737297	.70550161812298	.282901833872676	.0021574973031281	.98533007334969	.001797914419274	.615276
112	20	15	1557	4	1	.8	.4	1	0	.386192017259901	.606076950737297	.70550161812298	.282901833872676	.0021574973031281	.98533007334969	.001797914419274	.615276
112	20	15	1557	2	1	.8	.2	1	0	.386192017259901	.606076950737297	.70550161812298	.282901833872676	.0021574973031281	.98533007334969	.001797914419274	.615276
112	20	15	1557	2	2	.714285714285714	0	1	0	.386192017259901	.606076950737297	.70550161812298	.282901833872676	.0021574973031281	.98533007334969	.001797914419274	.615276
184	30	26	2650	3	2	.5	0	1	0	.404561483335141	.648617904675154	.748151518598645	.235809350472116	.00227505403253338	.947046843177281	.0021613013309072	1.495143
181	30	26	2642	4	1	.8125	.3125	1	0	.390993839611838	.573188682331122	.626560540805995	.263969906776428	.0024532519217145	.946735395189182	.00223518508422842	1.672944
181	30	26	2642	1	2	.8125	.3125	1	0	.390993839611838	.573188682331122	.626560540805995	.263969906776428	.0024532519217145	.946735395189182	.00223518508422842	1.672944
181	30	26	2642	0	2	.833333333333333	.333333333333333	1	0	.390993839611838	.573188682331122	.626560540805995	.263969906776428	.0024532519217145	.946735395189182	.00223518508422842	1.672944
181	30	26	2642	2	1	.666666666666667	0	1	0	.390993839611838	.573188682331122	.626560540805995	.263969906776428	.0024532519217145	.946735395189182	.00223518508422842	1.672944
181	30	26	2642	2	2	.6	.4	1	0	.390993839611838	.573188682331122	.626560540805995	.263969906776428	.0024532519217145	.946735395189182	.00223518508422842	1.672944
181	30	26	2642	4	1	.888888888888889	.222222222222222	1	0	.390993839611838	.573188682331122	.626560540805995	.263969906776428	.0024532519217145	.946735395189182	.00223518508422842	1.672944
181	30	26	2642	0	2	.375	.25	1	0	.390993839611838	.573188682331122	.626560540805995	.263969906776428	.0024532519217145	.946735395189182	.00223518508422842	1.672944
181	30	26	2642	2	2	.666666666666667	0	1	0	.390993839611838	.573188682331122	.626560540805995	.263969906776428	.0024532519217145	.946735395189182	.00223518508422842	1.672944
181	30	26	2642	2	2	.666666666666667	0	1	0	.390993839611838	.573188682331122	.626560540805995	.263969906776428	.0024532519217145	.946735395189182	.00223518508422842	1.672944
181	30	26	2642	0	2	.4	.2	1	0	.390993839611838	.573188682331122	.626560540805995	.263969906776428	.0024532519217145	.946735395189182	.00223518508422842	1.672944
181	30	26	2642	2	2	.666666666666667	0	1	0	.390993839611838	.573188682331122	.626560540805995	.263969906776428	.0024532519217145	.946735395189182	.00223518508422842	1.672944
182	30	26	2642	3	2	.25	0	1	0	.390993839611838	.573188682331122	.626560540805995	.263969906776428	.0024532519217145	.946735395189182	.00223518508422842	1.607765
182	30	26	2642	2	2	.75	0	1	0	.390993839611838	.573188682331122	.626560540805995	.263969906776428	.0024532519217145	.946735395189182	.00223518508422842	1.607765
182	30	26	2642	2	1	.8	.4	1	0	.390993839611838	.573188682331122	.626560540805995	.263969906776428	.0024532519217145	.946735395189182	.00223518508422842	1.607765
182	30	26	2642	3	1	.555555555555556	.111111111111111	1	0	.390993839611838	.573188682331122	.626560540805995	.263969906776428	.0024532519217145	.946735395189182	.00223518508422842	1.607765
182	30	26	2642	2	1	.625	.125	1	0	.390993839611838	.573188682331122	.626560540805995	.263969906776428	.0024532519217145	.946735395189182	.00223518508422842	1.607765
182	30	26	2642	0	1	.625	.125	1	0	.390993839611838	.573188682331122	.626560540805995	.263969906776428	.0024532519217145	.946735395189182	.00223518508422842	1.607765
182	30	26	2642	4	1	.666666666666667	0	1	0	.390993839611838	.573188682331122	.626560540805995	.263969906776428	.0024532519217145	.946735395189182	.00223518508422842	1.607765
182	30	26	2642	2	2	.666666666666667	0	1	0	.390993839611838	.573188682331122	.626560540805995	.263969906776428	.0024532519217145	.946735395189182	.00223518508422842	1.607765
182	30	26	2642	4	1	.25	0	1	0	.390993839611838	.573188682331122	.626560540805995	.263969906776428	.0024532519217145	.946735395189182	.00223518508422842	1.607765
182	30	26	2642	1	2	.25	0	1	0	.390993839611838	.573188682331122	.626560540805995	.263969906776428	.0024532519217145	.946735395189182	.00223518508422842	1.607765
182	30	26	2642	3	1	.666666666666667	0	1	0	.390993839611838	.573188682331122	.626560540805995	.263969906776428	.0024532519217145	.946735395189182	.00223518508422842	1.607765
182	30	26	2642	4	2	.714285714285714	0	1	0	.390993839611838	.573188682331122	.626560540805995	.263969906776428	.0024532519217145	.946735395189182	.00223518508422842	1.607765
95	20	15	1519	3	1	.666666666666667	0	1	0	.384215023692981	.596597529713294	.666355938786426	.332556513633235	.00256350501048618	.911290322580793	.00225277713042871	.629601
95	20	15	1519	3	1	0	.25	1	1	.384215023692981	.596597529713294	.666355938786426	.332556513633235	.00256350501048618	.911290322580793	.00225277713042871	.629601
95	20	15	1519	1	1	0	.25	1	1	.384215023692981	.596597529713294	.666355938786426	.332556513633235	.00256350501048618	.911290322580793	.00225277713042871	.629601
95	20	15	1519	3	1	.333333333333333	0	1	0	.384215023692981	.596597529713294	.666355938786426	.332556513633235	.00256350501048618	.911290322580793	.00225277713042871	.629601
95	20	15	1519	1	2	.333333333333333	0	1	0	.384215023692981	.596597529713294	.666355938786426	.332556513633235	.00256350501048618	.911290322580793	.00225277713042871	.629601
95	20	15	1519	2	2	.666666666666667	.333333333333333	1	1	.384215023692981	.596597529713294	.666355938786426	.332556513633235	.00256350501048618	.911290322580793	.00225277713042871	.629601
95	20	15	1519	0	2	.8	.4	1	0	.384215023692981	.596597529713294	.666355938786426	.332556513633235	.00256350501048618	.911290322580793	.00225277713042871	.629601
95	20	15	1519	0	2	.777777777777778	0	1	0	.384215023692981	.596597529713294	.666355938786426	.332556513633235	.00256350501048618	.911290322580793	.00225277713042871	.629601
95	20	15	1519	3	2	.857142857142857	.142857142857143	1	0	.384215023692981	.596597529713294	.666355938786426	.332556513633235	.00256350501048618	.911290322580793	.00225277713042871	.629601
95	20	15	1519	1	1	.5	0	1	0	.384215023692981	.596597529713294	.666355938786426	.332556513633235	.00256350501048618	.911290322580793	.00225277713042871	.629601
95	20	15	1519	4	1	.2	.2	1	0	.384215023692981	.596597529713294	.666355938786426	.332556513633235	.00256350501048618	.911290322580793	.00225277713042871	.629601
95	20	15	1519	3	1	.454545454545455	.181818181818182	1	0	.384215023692981	.596597529713294	.666355938786426	.332556513633235	.00256350501048618	.911290322580793	.00225277713042871	.629601
95	20	15	1519	1	2	.454545454545455	.181818181818182	1	0	.384215023692981	.596597529713294	.666355938786426	.332556513633235	.00256350501048618	.911290322580793	.00225277713042871	.629601
95	20	15	1519	1	2	.454545454545455	.181818181818182	1	0	.384215023692981	.596597529713294	.666355938786426	.332556513633235	.00256350501048618	.911290322580793	.00225277713042871	.629601
95	20	15	1519	0	1	.454545454545455	.181818181818182	1	0	.384215023692981	.596597529713294	.666355938786426	.332556513633235	.00256350501048618	.911290322580793	.00225277713042871	.629601
95	20	15	1519	4	2	.333333333333333	0	1	0	.384215023692981	.596597529713294	.666355938786426	.332556513633235	.00256350501048618	.911290322580793	.00225277713042871	.629601
95	20	15	1519	1	1	.333333333333333	0	1	0	.384215023692981	.596597529713294	.666355938786426	.332556513633235	.00256350501048618	.911290322580793	.00225277713042871	.629601
96	20	15	1519	1	2	.666666666666667	0	1	0	.384215023692981	.596597529713294	.666355938786426	.332556513633235	.00256350501048618	.911290322580793	.00225277713042871	.620215
96	20	15	1519	4	1	.5	0	1	0	.384215023692981	.596597529713294	.666355938786426	.332556513633235	.00256350501048618	.911290322580793	.00225277713042871	.620215
96	20	15	1519	4	1	.5	0	1	0	.384215023692981	.596597529713294	.666355938786426	.332556513633235	.00256350501048618	.911290322580793	.00225277713042871	.620215
96	20	15	1519	2	1	.75	.25	1	0	.384215023692981	.596597529713294	.666355938786426	.332556513633235	.00256350501048618	.911290322580793	.00225277713042871	.620215
96	20	15	1519	3	1	0	0	1	0	.384215023692981	.596597529713294	.666355938786426	.332556513633235	.00256350501048618	.911290322580793	.00225277713042871	.620215
96	20	15	1519	0	1	0	0	1	0	.384215023692981	.596597529713294	.666355938786426	.332556513633235	.00256350501048618	.911290322580793	.00225277713042871	.620215
96	20	15	1519	4	2	.25	0	1	0	.384215023692981	.596597529713294	.666355938786426	.332556513633235	.00256350501048618	.911290322580793	.00225277713042871	.620215
96	20	15	1519	1	1	.25	0	1	0	.384215023692981	.596597529713294	.666355938786426	.332556513633235	.00256350501048618	.911290322580793	.00225277713042871	.620215
96	20	15	1519	2	2	.833333333333333	.166666666666667	1	1	.384215023692981	.596597529713294	.666355938786426	.332556513633235	.00256350501048618	.911290322580793	.00225277713042871	.620215
96	20	15	1519	3	1	.833333333333333	.166666666666667	1	1	.384215023692981	.596597529713294	.666355938786426	.332556513633235	.00256350501048618	.911290322580793	.00225277713042871	.620215
96	20	15	1519	2	1	.6	.2	1	0	.384215023692981	.596597529713294	.666355938786426	.332556513633235	.00256350501048618	.911290322580793	.00225277713042871	.620215
96	20	15	1519	1	1	.8	.4	1	0	.384215023692981	.596597529713294	.666355938786426	.332556513633235	.00256350501048618	.911290322580793	.00225277713042871	.620215
96	20	15	1519	0	1	.666666666666667	0	1	0	.384215023692981	.596597529713294	.666355938786426	.332556513633235	.00256350501048618	.911290322580793	.00225277713042871	.620215
96	20	15	1519	1	1	.444444444444444	.222222222222222	1	1	.384215023692981	.596597529713294	.666355938786426	.332556513633235	.00256350501048618	.911290322580793	.00225277713042871	.620215
96	20	15	1519	3	2	.6	.2	1	0	.384215023692981	.596597529713294	.666355938786426	.332556513633235	.00256350501048618	.911290322580793	.00225277713042871	.620215
96	20	15	1519	3	2	0	0	1	0	.384215023692981	.596597529713294	.666355938786426	.332556513633235	.00256350501048618	.911290322580793	.00225277713042871	.620215
96	20	15	1519	3	1	.4	.1	1	0	.384215023692981	.596597529713294	.666355938786426	.332556513633235	.00256350501048618	.911290322580793	.00225277713042871	.620215
96	20	15	1519	0	1	.4	.1	1	0	.384215023692981	.596597529713294	.666355938786426	.332556513633235	.00256350501048618	.911290322580793	.00225277713042871	.620215
96	20	15	1519	2	1	.8	.4	1	1	.384215023692981	.596597529713294	.666355938786426	.332556513633235	.00256350501048618	.911290322580793	.00225277713042871	.620215
96	20	15	1519	2	1	.75	.25	1	1	.384215023692981	.596597529713294	.666355938786426	.332556513633235	.00256350501048618	.911290322580793	.00225277713042871	.620215
96	20	15	1519	4	2	.8	0	1	0	.384215023692981	.596597529713294	.666355938786426	.332556513633235	.00256350501048618	.911290322580793	.00225277713042871	.620215
96	20	15	1519	0	1	.8	0	1	0	.384215023692981	.596597529713294	.666355938786426	.332556513633235	.00256350501048618	.911290322580793	.00225277713042871	.620215
96	20	15	1519	0	2	.777777777777778	.222222222222222	1	0	.384215023692981	.596597529713294	.666355938786426	.332556513633235	.00256350501048618	.911290322580793	.00225277713042871	.620215
96	20	15	1519	2	1	.777777777777778	.222222222222222	1	0	.384215023692981	.596597529713294	.666355938786426	.332556513633235	.00256350501048618	.911290322580793	.00225277713042871	.620215
96	20	15	1519	3	2	.857142857142857	0	1	1	.384215023692981	.596597529713294	.666355938786426	.332556513633235	.00256350501048618	.911290322580793	.00225277713042871	.620215
177	30	26	2632	0	1	.8	0	1	0	.369546621043743	.609334901625252	.713857998289279	.308650556030761	.00256629597947	.934306569342906	.00224550898203559	1.571039
177	30	26	2632	0	1	.857142857142857	.142857142857143	1	1	.369546621043743	.609334901625252	.713857998289279	.308650556030761	.00256629597947	.934306569342906	.00224550898203559	1.571039
177	30	26	2632	2	1	.625	0	1	0	.369546621043743	.609334901625252	.713857998289279	.308650556030761	.00256629597947	.934306569342906	.00224550898203559	1.571039
177	30	26	2632	0	1	.625	0	1	0	.369546621043743	.609334901625252	.713857998289279	.308650556030761	.00256629597947	.934306569342906	.00224550898203559	1.571039
177	30	26	2632	4	1	.285714285714286	.142857142857143	1	0	.369546621043743	.609334901625252	.713857998289279	.308650556030761	.00256629597947	.934306569342906	.00224550898203559	1.571039
177	30	26	2632	2	2	.571428571428571	0	1	0	.369546621043743	.609334901625252	.713857998289279	.308650556030761	.00256629597947	.934306569342906	.00224550898203559	1.571039
177	30	26	2632	0	2	.571428571428571	0	1	0	.369546621043743	.609334901625252	.713857998289279	.308650556030761	.00256629597947	.934306569342906	.00224550898203559	1.571039
177	30	26	2632	4	2	.666666666666667	0	1	0	.369546621043743	.609334901625252	.713857998289279	.308650556030761	.00256629597947	.934306569342906	.00224550898203559	1.571039
177	30	26	2632	1	2	.25	0	1	0	.369546621043743	.609334901625252	.713857998289279	.308650556030761	.00256629597947	.934306569342906	.00224550898203559	1.571039
177	30	26	2632	1	2	.5	0	1	0	.369546621043743	.609334901625252	.713857998289279	.308650556030761	.00256629597947	.934306569342906	.00224550898203559	1.571039
177	30	26	2632	4	2	.6	.4	1	1	.369546621043743	.609334901625252	.713857998289279	.308650556030761	.00256629597947	.934306569342906	.00224550898203559	1.571039
177	30	26	2632	4	2	.666666666666667	.111111111111111	1	0	.369546621043743	.609334901625252	.713857998289279	.308650556030761	.00256629597947	.934306569342906	.00224550898203559	1.571039
177	30	26	2632	3	2	.666666666666667	.111111111111111	1	0	.369546621043743	.609334901625252	.713857998289279	.308650556030761	.00256629597947	.934306569342906	.00224550898203559	1.571039
177	30	26	2632	3	1	.666666666666667	.444444444444444	1	0	.369546621043743	.609334901625252	.713857998289279	.308650556030761	.00256629597947	.934306569342906	.00224550898203559	1.571039
177	30	26	2632	2	1	.833333333333333	0	1	0	.369546621043743	.609334901625252	.713857998289279	.308650556030761	.00256629597947	.934306569342906	.00224550898203559	1.571039
189	30	26	2665	4	2	.833333333333333	.166666666666667	1	0	.495770982433314	.734873129473028	.883864671437833	.274886141834749	.00260247234873125	.903225806451647	.00260247234873125	1.559167
189	30	26	2665	1	2	.666666666666667	0	1	0	.495770982433314	.734873129473028	.883864671437833	.274886141834749	.00260247234873125	.903225806451647	.00260247234873125	1.559167
189	30	26	2665	0	1	.833333333333333	0	1	0	.495770982433314	.734873129473028	.883864671437833	.274886141834749	.00260247234873125	.903225806451647	.00260247234873125	1.559167
189	30	26	2665	4	1	.6	0	1	0	.495770982433314	.734873129473028	.883864671437833	.274886141834749	.00260247234873125	.903225806451647	.00260247234873125	1.559167
189	30	26	2665	1	1	.6	0	1	0	.495770982433314	.734873129473028	.883864671437833	.274886141834749	.00260247234873125	.903225806451647	.00260247234873125	1.559167
189	30	26	2665	3	1	.833333333333333	.333333333333333	1	0	.495770982433314	.734873129473028	.883864671437833	.274886141834749	.00260247234873125	.903225806451647	.00260247234873125	1.559167
195	30	26	2680	4	2	.857142857142857	0	1	0	.391704416761056	.724660249150562	.829841449603614	.256087202717995	.00268969422423559	.840796019900507	.00268969422423559	1.567062
195	30	26	2680	3	1	.8	.4	1	0	.391704416761056	.724660249150562	.829841449603614	.256087202717995	.00268969422423559	.840796019900507	.00268969422423559	1.567062
195	30	26	2680	2	2	.666666666666667	0	1	0	.391704416761056	.724660249150562	.829841449603614	.256087202717995	.00268969422423559	.840796019900507	.00268969422423559	1.567062
195	30	26	2680	4	2	.5	0	1	0	.391704416761056	.724660249150562	.829841449603614	.256087202717995	.00268969422423559	.840796019900507	.00268969422423559	1.567062
195	30	26	2680	3	2	.5	0	1	0	.391704416761056	.724660249150562	.829841449603614	.256087202717995	.00268969422423559	.840796019900507	.00268969422423559	1.567062
183	30	26	2648	2	2	.4	.4	1	0	.41106531388701	.707712428662158	.827401712111262	.27813887127466	.00277425491439386	1.03179190751422	.00273462270133226	1.456445
183	30	26	2648	1	2	.75	.25	1	0	.41106531388701	.707712428662158	.827401712111262	.27813887127466	.00277425491439386	1.03179190751422	.00273462270133226	1.456445
183	30	26	2648	2	2	.857142857142857	0	1	0	.41106531388701	.707712428662158	.827401712111262	.27813887127466	.00277425491439386	1.03179190751422	.00273462270133226	1.456445
183	30	26	2648	4	1	.6	.2	1	0	.41106531388701	.707712428662158	.827401712111262	.27813887127466	.00277425491439386	1.03179190751422	.00273462270133226	1.456445
183	30	26	2648	2	2	.428571428571429	0	1	0	.41106531388701	.707712428662158	.827401712111262	.27813887127466	.00277425491439386	1.03179190751422	.00273462270133226	1.456445
183	30	26	2648	3	1	.5	0	1	0	.41106531388701	.707712428662158	.827401712111262	.27813887127466	.00277425491439386	1.03179190751422	.00273462270133226	1.456445
183	30	26	2648	2	1	.6	.2	1	0	.41106531388701	.707712428662158	.827401712111262	.27813887127466	.00277425491439386	1.03179190751422	.00273462270133226	1.456445
183	30	26	2648	3	2	.666666666666667	.5	1	1	.41106531388701	.707712428662158	.827401712111262	.27813887127466	.00277425491439386	1.03179190751422	.00273462270133226	1.456445
183	30	26	2648	1	1	.666666666666667	0	1	0	.41106531388701	.707712428662158	.827401712111262	.27813887127466	.00277425491439386	1.03179190751422	.00273462270133226	1.456445
183	30	26	2648	4	2	.666666666666667	.5	1	1	.41106531388701	.707712428662158	.827401712111262	.27813887127466	.00277425491439386	1.03179190751422	.00273462270133226	1.456445
183	30	26	2648	3	2	.333333333333333	.333333333333333	1	0	.41106531388701	.707712428662158	.827401712111262	.27813887127466	.00277425491439386	1.03179190751422	.00273462270133226	1.456445
197	30	26	2695	4	2			1	0	.440269643054429	.720411095148769	.864073378273977	.235937672671025	.00298375511106147	1.08878504672895	.00276273621394582	1.571039
197	30	26	2695	4	1			1	0	.440269643054429	.720411095148769	.864073378273977	.235937672671025	.00298375511106147	1.08878504672895	.00276273621394582	1.571039
197	30	26	2695	3	1	.6	.4	1	0	.440269643054429	.720411095148769	.864073378273977	.235937672671025	.00298375511106147	1.08878504672895	.00276273621394582	1.571039
197	30	26	2695	1	1	.8	.4	1	0	.440269643054429	.720411095148769	.864073378273977	.235937672671025	.00298375511106147	1.08878504672895	.00276273621394582	1.571039
197	30	26	2695	3	1	.625	0	1	0	.440269643054429	.720411095148769	.864073378273977	.235937672671025	.00298375511106147	1.08878504672895	.00276273621394582	1.571039
197	30	26	2695	3	2			1	1	.440269643054429	.720411095148769	.864073378273977	.235937672671025	.00298375511106147	1.08878504672895	.00276273621394582	1.571039
197	30	26	2695	4	2	.6	0	1	0	.440269643054429	.720411095148769	.864073378273977	.235937672671025	.00298375511106147	1.08878504672895	.00276273621394582	1.571039
187	30	26	2664	0	1	.5	0	1	0	.446953799007572	.623496885513326	.705472835681582	.280470337430419	.0030312114852933	.919491525423204	.00286466140368285	1.583093
187	30	26	2664	3	1	0	0	1	0	.446953799007572	.623496885513326	.705472835681582	.280470337430419	.0030312114852933	.919491525423204	.00286466140368285	1.583093
187	30	26	2664	0	1	.75	.25	1	0	.446953799007572	.623496885513326	.705472835681582	.280470337430419	.0030312114852933	.919491525423204	.00286466140368285	1.583093
187	30	26	2664	3	2	.666666666666667	0	1	1	.446953799007572	.623496885513326	.705472835681582	.280470337430419	.0030312114852933	.919491525423204	.00286466140368285	1.583093
187	30	26	2664	4	2	.8	.2	1	0	.446953799007572	.623496885513326	.705472835681582	.280470337430419	.0030312114852933	.919491525423204	.00286466140368285	1.583093
188	30	26	2664	4	1	.6	0	1	0	.446953799007572	.623496885513326	.705472835681582	.280470337430419	.0030312114852933	.919491525423204	.00286466140368285	1.543615
188	30	26	2664	2	2	0	.25	1	0	.446953799007572	.623496885513326	.705472835681582	.280470337430419	.0030312114852933	.919491525423204	.00286466140368285	1.543615
188	30	26	2664	2	1			1	0	.446953799007572	.623496885513326	.705472835681582	.280470337430419	.0030312114852933	.919491525423204	.00286466140368285	1.543615
188	30	26	2664	1	2	.666666666666667	0	1	0	.446953799007572	.623496885513326	.705472835681582	.280470337430419	.0030312114852933	.919491525423204	.00286466140368285	1.543615
188	30	26	2664	3	2	.333333333333333	0	1	0	.446953799007572	.623496885513326	.705472835681582	.280470337430419	.0030312114852933	.919491525423204	.00286466140368285	1.543615
188	30	26	2664	1	2	.8	0	1	1	.446953799007572	.623496885513326	.705472835681582	.280470337430419	.0030312114852933	.919491525423204	.00286466140368285	1.543615
188	30	26	2664	4	2	.666666666666667	.166666666666667	1	0	.446953799007572	.623496885513326	.705472835681582	.280470337430419	.0030312114852933	.919491525423204	.00286466140368285	1.543615
188	30	26	2664	1	2	.666666666666667	.166666666666667	1	0	.446953799007572	.623496885513326	.705472835681582	.280470337430419	.0030312114852933	.919491525423204	.00286466140368285	1.543615
188	30	26	2664	3	1	.5	.25	1	0	.446953799007572	.623496885513326	.705472835681582	.280470337430419	.0030312114852933	.919491525423204	.00286466140368285	1.543615
173	30	26	2626	4	1	.75	0	1	0	.516276864728148	.678729456384444	.801912136535978	.282158659924193	.0030815423514532	.983660130719076	.00300252844500583	1.532152
173	30	26	2626	0	1	.75	0	1	0	.516276864728148	.678729456384444	.801912136535978	.282158659924193	.0030815423514532	.983660130719076	.00300252844500583	1.532152
173	30	26	2626	1	1	.888888888888889	.111111111111111	1	0	.516276864728148	.678729456384444	.801912136535978	.282158659924193	.0030815423514532	.983660130719076	.00300252844500583	1.532152
173	30	26	2626	1	1	.8	.2	1	0	.516276864728148	.678729456384444	.801912136535978	.282158659924193	.0030815423514532	.983660130719076	.00300252844500583	1.532152
173	30	26	2626	4	2	0	0	1	0	.516276864728148	.678729456384444	.801912136535978	.282158659924193	.0030815423514532	.983660130719076	.00300252844500583	1.532152
173	30	26	2626	0	1	0	0	1	0	.516276864728148	.678729456384444	.801912136535978	.282158659924193	.0030815423514532	.983660130719076	.00300252844500583	1.532152
173	30	26	2626	4	1	.666666666666667	0	1	0	.516276864728148	.678729456384444	.801912136535978	.282158659924193	.0030815423514532	.983660130719076	.00300252844500583	1.532152
173	30	26	2626	1	2	.5	.25	1	0	.516276864728148	.678729456384444	.801912136535978	.282158659924193	.0030815423514532	.983660130719076	.00300252844500583	1.532152
173	30	26	2626	4	1	.6	0	1	0	.516276864728148	.678729456384444	.801912136535978	.282158659924193	.0030815423514532	.983660130719076	.00300252844500583	1.532152
173	30	26	2626	2	2	.6	0	1	0	.516276864728148	.678729456384444	.801912136535978	.282158659924193	.0030815423514532	.983660130719076	.00300252844500583	1.532152
173	30	26	2626	3	2	.5	0	1	0	.516276864728148	.678729456384444	.801912136535978	.282158659924193	.0030815423514532	.983660130719076	.00300252844500583	1.532152
173	30	26	2626	0	2	.5	0	1	0	.516276864728148	.678729456384444	.801912136535978	.282158659924193	.0030815423514532	.983660130719076	.00300252844500583	1.532152
173	30	26	2626	3	2	.666666666666667	0	1	0	.516276864728148	.678729456384444	.801912136535978	.282158659924193	.0030815423514532	.983660130719076	.00300252844500583	1.532152
176	30	26	2630	0	2	.333333333333333	0	1	0	.432213838338832	.671302460916223	.759135966858723	.296641515017001	.00320560240666668	.911532385465914	.00295901760615376	1.51713
176	30	26	2630	0	1	.75	.25	1	0	.432213838338832	.671302460916223	.759135966858723	.296641515017001	.00320560240666668	.911532385465914	.00295901760615376	1.51713
176	30	26	2630	2	1	.75	.25	1	0	.432213838338832	.671302460916223	.759135966858723	.296641515017001	.00320560240666668	.911532385465914	.00295901760615376	1.51713
176	30	26	2630	2	1	.833333333333333	0	1	0	.432213838338832	.671302460916223	.759135966858723	.296641515017001	.00320560240666668	.911532385465914	.00295901760615376	1.51713
176	30	26	2630	2	2	.666666666666667	0	1	0	.432213838338832	.671302460916223	.759135966858723	.296641515017001	.00320560240666668	.911532385465914	.00295901760615376	1.51713
176	30	26	2630	4	1	.5	.333333333333333	1	1	.432213838338832	.671302460916223	.759135966858723	.296641515017001	.00320560240666668	.911532385465914	.00295901760615376	1.51713
176	30	26	2630	3	1	.666666666666667	0	1	0	.432213838338832	.671302460916223	.759135966858723	.296641515017001	.00320560240666668	.911532385465914	.00295901760615376	1.51713
97	20	15	1520	0	1	.333333333333333	0	1	0	.489248353351357	.672220069740432	.74874079814005	.411662146454905	.00329329717163841	.808450704225155	.00329329717163841	.655549
97	20	15	1520	4	1			1	0	.489248353351357	.672220069740432	.74874079814005	.411662146454905	.00329329717163841	.808450704225155	.00329329717163841	.655549
97	20	15	1520	1	2	.333333333333333	0	1	0	.489248353351357	.672220069740432	.74874079814005	.411662146454905	.00329329717163841	.808450704225155	.00329329717163841	.655549
97	20	15	1520	2	2	.333333333333333	0	1	0	.489248353351357	.672220069740432	.74874079814005	.411662146454905	.00329329717163841	.808450704225155	.00329329717163841	.655549
97	20	15	1520	4	1			1	0	.489248353351357	.672220069740432	.74874079814005	.411662146454905	.00329329717163841	.808450704225155	.00329329717163841	.655549
97	20	15	1520	1	1	.25	0	1	0	.489248353351357	.672220069740432	.74874079814005	.411662146454905	.00329329717163841	.808450704225155	.00329329717163841	.655549
97	20	15	1520	4	1	.714285714285714	.285714285714286	1	0	.489248353351357	.672220069740432	.74874079814005	.411662146454905	.00329329717163841	.808450704225155	.00329329717163841	.655549
97	20	15	1520	3	1	.333333333333333	0	1	0	.489248353351357	.672220069740432	.74874079814005	.411662146454905	.00329329717163841	.808450704225155	.00329329717163841	.655549
97	20	15	1520	2	1	.333333333333333	0	1	0	.489248353351357	.672220069740432	.74874079814005	.411662146454905	.00329329717163841	.808450704225155	.00329329717163841	.655549
97	20	15	1520	3	1	.75	0	1	0	.489248353351357	.672220069740432	.74874079814005	.411662146454905	.00329329717163841	.808450704225155	.00329329717163841	.655549
169	30	26	2611	3	1	.545454545454545	.181818181818182	1	0	.442068184677289	.582463202918567	.641715939111829	.275128947037328	.00377405963014248	.8214285714285	.00364825764247096	1.506057
169	30	26	2611	1	2	.6	.2	1	0	.442068184677289	.582463202918567	.641715939111829	.275128947037328	.00377405963014248	.8214285714285	.00364825764247096	1.506057
169	30	26	2611	4	2	.909090909090909	.363636363636364	1	0	.442068184677289	.582463202918567	.641715939111829	.275128947037328	.00377405963014248	.8214285714285	.00364825764247096	1.506057
169	30	26	2611	4	2	.8	.4	1	0	.442068184677289	.582463202918567	.641715939111829	.275128947037328	.00377405963014248	.8214285714285	.00364825764247096	1.506057
169	30	26	2611	4	1	.666666666666667	0	1	0	.442068184677289	.582463202918567	.641715939111829	.275128947037328	.00377405963014248	.8214285714285	.00364825764247096	1.506057
169	30	26	2611	4	2	.5	0	1	0	.442068184677289	.582463202918567	.641715939111829	.275128947037328	.00377405963014248	.8214285714285	.00364825764247096	1.506057
169	30	26	2611	3	1	.666666666666667	0	1	0	.442068184677289	.582463202918567	.641715939111829	.275128947037328	.00377405963014248	.8214285714285	.00364825764247096	1.506057
169	30	26	2611	0	2	.333333333333333	0	1	0	.442068184677289	.582463202918567	.641715939111829	.275128947037328	.00377405963014248	.8214285714285	.00364825764247096	1.506057
169	30	26	2611	0	1	.285714285714286	0	1	0	.442068184677289	.582463202918567	.641715939111829	.275128947037328	.00377405963014248	.8214285714285	.00364825764247096	1.506057
169	30	26	2611	4	1	.285714285714286	0	1	0	.442068184677289	.582463202918567	.641715939111829	.275128947037328	.00377405963014248	.8214285714285	.00364825764247096	1.506057
169	30	26	2611	4	1	.75	.25	1	0	.442068184677289	.582463202918567	.641715939111829	.275128947037328	.00377405963014248	.8214285714285	.00364825764247096	1.506057
169	30	26	2611	1	2	.666666666666667	0	1	0	.442068184677289	.582463202918567	.641715939111829	.275128947037328	.00377405963014248	.8214285714285	.00364825764247096	1.506057
169	30	26	2611	2	2	.666666666666667	0	1	0	.442068184677289	.582463202918567	.641715939111829	.275128947037328	.00377405963014248	.8214285714285	.00364825764247096	1.506057
174	30	26	2629	4	1	.75	.25	1	0	.383926552394766	.622721722219905	.718646827370729	.307494007507558	.0037990140653976	.997392438070603	.00366333499163343	1.807766
174	30	26	2629	3	2	.666666666666667	0	1	0	.383926552394766	.622721722219905	.718646827370729	.307494007507558	.0037990140653976	.997392438070603	.00366333499163343	1.807766
174	30	26	2629	4	1	.2	0	1	0	.383926552394766	.622721722219905	.718646827370729	.307494007507558	.0037990140653976	.997392438070603	.00366333499163343	1.807766
174	30	26	2629	0	1	.2	0	1	0	.383926552394766	.622721722219905	.718646827370729	.307494007507558	.0037990140653976	.997392438070603	.00366333499163343	1.807766
174	30	26	2629	2	1	.666666666666667	0	1	1	.383926552394766	.622721722219905	.718646827370729	.307494007507558	.0037990140653976	.997392438070603	.00366333499163343	1.807766
174	30	26	2629	1	1	.5	0	1	0	.383926552394766	.622721722219905	.718646827370729	.307494007507558	.0037990140653976	.997392438070603	.00366333499163343	1.807766
174	30	26	2629	3	2	.166666666666667	.333333333333333	1	0	.383926552394766	.622721722219905	.718646827370729	.307494007507558	.0037990140653976	.997392438070603	.00366333499163343	1.807766
174	30	26	2629	2	1	.666666666666667	0	1	0	.383926552394766	.622721722219905	.718646827370729	.307494007507558	.0037990140653976	.997392438070603	.00366333499163343	1.807766
174	30	26	2629	3	1	.25	0	1	0	.383926552394766	.622721722219905	.718646827370729	.307494007507558	.0037990140653976	.997392438070603	.00366333499163343	1.807766
174	30	26	2629	4	1	.714285714285714	.285714285714286	1	1	.383926552394766	.622721722219905	.718646827370729	.307494007507558	.0037990140653976	.997392438070603	.00366333499163343	1.807766
174	30	26	2629	2	1	.142857142857143	.142857142857143	1	1	.383926552394766	.622721722219905	.718646827370729	.307494007507558	.0037990140653976	.997392438070603	.00366333499163343	1.807766
174	30	26	2629	0	1	.2	0	1	0	.383926552394766	.622721722219905	.718646827370729	.307494007507558	.0037990140653976	.997392438070603	.00366333499163343	1.807766
174	30	26	2629	1	1	.6	.2	1	0	.383926552394766	.622721722219905	.718646827370729	.307494007507558	.0037990140653976	.997392438070603	.00366333499163343	1.807766
174	30	26	2629	0	1	.75	.125	1	0	.383926552394766	.622721722219905	.718646827370729	.307494007507558	.0037990140653976	.997392438070603	.00366333499163343	1.807766
174	30	26	2629	3	1	.666666666666667	0	1	0	.383926552394766	.622721722219905	.718646827370729	.307494007507558	.0037990140653976	.997392438070603	.00366333499163343	1.807766
175	30	26	2629	3	1	.666666666666667	0	1	1	.383926552394766	.622721722219905	.718646827370729	.307494007507558	.0037990140653976	.997392438070603	.00366333499163343	1.571039
175	30	26	2629	0	1	.666666666666667	0	1	0	.383926552394766	.622721722219905	.718646827370729	.307494007507558	.0037990140653976	.997392438070603	.00366333499163343	1.571039
175	30	26	2629	1	2	.833333333333333	.166666666666667	1	1	.383926552394766	.622721722219905	.718646827370729	.307494007507558	.0037990140653976	.997392438070603	.00366333499163343	1.571039
175	30	26	2629	1	2	.6	.4	1	0	.383926552394766	.622721722219905	.718646827370729	.307494007507558	.0037990140653976	.997392438070603	.00366333499163343	1.571039
175	30	26	2629	0	2	.666666666666667	0	1	0	.383926552394766	.622721722219905	.718646827370729	.307494007507558	.0037990140653976	.997392438070603	.00366333499163343	1.571039
175	30	26	2629	2	1	.615384615384615	.0769230769230769	1	0	.383926552394766	.622721722219905	.718646827370729	.307494007507558	.0037990140653976	.997392438070603	.00366333499163343	1.571039
175	30	26	2629	0	1			1	0	.383926552394766	.622721722219905	.718646827370729	.307494007507558	.0037990140653976	.997392438070603	.00366333499163343	1.571039
107	20	15	1543	4	1			1	0	.393782383419694	.589522164651557	.687248128958061	.30130972941845	.0045336787564754	.859375	.0044617156016129	.636268
107	20	15	1543	3	2	.428571428571429	.142857142857143	1	0	.393782383419694	.589522164651557	.687248128958061	.30130972941845	.0045336787564754	.859375	.0044617156016129	.636268
107	20	15	1543	0	2	.428571428571429	.142857142857143	1	0	.393782383419694	.589522164651557	.687248128958061	.30130972941845	.0045336787564754	.859375	.0044617156016129	.636268
107	20	15	1543	3	1	.166666666666667	.166666666666667	1	0	.393782383419694	.589522164651557	.687248128958061	.30130972941845	.0045336787564754	.859375	.0044617156016129	.636268
107	20	15	1543	4	2	.333333333333333	.5	1	0	.393782383419694	.589522164651557	.687248128958061	.30130972941845	.0045336787564754	.859375	.0044617156016129	.636268
107	20	15	1543	4	1	.571428571428571	0	1	0	.393782383419694	.589522164651557	.687248128958061	.30130972941845	.0045336787564754	.859375	.0044617156016129	.636268
107	20	15	1543	4	2	.625	.125	1	0	.393782383419694	.589522164651557	.687248128958061	.30130972941845	.0045336787564754	.859375	.0044617156016129	.636268
107	20	15	1543	4	1	.2	.2	1	0	.393782383419694	.589522164651557	.687248128958061	.30130972941845	.0045336787564754	.859375	.0044617156016129	.636268
107	20	15	1543	1	2	.2	.2	1	0	.393782383419694	.589522164651557	.687248128958061	.30130972941845	.0045336787564754	.859375	.0044617156016129	.636268
107	20	15	1543	3	2			1	0	.393782383419694	.589522164651557	.687248128958061	.30130972941845	.0045336787564754	.859375	.0044617156016129	.636268
107	20	15	1543	2	2	.6	.4	1	0	.393782383419694	.589522164651557	.687248128958061	.30130972941845	.0045336787564754	.859375	.0044617156016129	.636268
107	20	15	1543	4	2	.666666666666667	0	1	0	.393782383419694	.589522164651557	.687248128958061	.30130972941845	.0045336787564754	.859375	.0044617156016129	.636268
107	20	15	1543	3	2	.75	.25	1	0	.393782383419694	.589522164651557	.687248128958061	.30130972941845	.0045336787564754	.859375	.0044617156016129	.636268
107	20	15	1543	3	2	.5	0	1	0	.393782383419694	.589522164651557	.687248128958061	.30130972941845	.0045336787564754	.859375	.0044617156016129	.636268
107	20	15	1543	2	1	.5	0	1	0	.393782383419694	.589522164651557	.687248128958061	.30130972941845	.0045336787564754	.859375	.0044617156016129	.636268
107	20	15	1543	2	2			1	0	.393782383419694	.589522164651557	.687248128958061	.30130972941845	.0045336787564754	.859375	.0044617156016129	.636268
107	20	15	1543	2	1	.571428571428571	.285714285714286	1	0	.393782383419694	.589522164651557	.687248128958061	.30130972941845	.0045336787564754	.859375	.0044617156016129	.636268
107	20	15	1543	2	2	.666666666666667	0	1	0	.393782383419694	.589522164651557	.687248128958061	.30130972941845	.0045336787564754	.859375	.0044617156016129	.636268
107	20	15	1543	2	1	.666666666666667	0	1	0	.393782383419694	.589522164651557	.687248128958061	.30130972941845	.0045336787564754	.859375	.0044617156016129	.636268
107	20	15	1543	1	1	.666666666666667	.333333333333333	1	0	.393782383419694	.589522164651557	.687248128958061	.30130972941845	.0045336787564754	.859375	.0044617156016129	.636268
108	20	15	1543	0	2	.666666666666667	0	1	0	.393782383419694	.589522164651557	.687248128958061	.30130972941845	.0045336787564754	.859375	.0044617156016129	.639276
108	20	15	1543	1	1	.75	.25	1	0	.393782383419694	.589522164651557	.687248128958061	.30130972941845	.0045336787564754	.859375	.0044617156016129	.639276
108	20	15	1543	1	2	.777777777777778	.111111111111111	1	0	.393782383419694	.589522164651557	.687248128958061	.30130972941845	.0045336787564754	.859375	.0044617156016129	.639276
108	20	15	1543	4	2	.5	0	1	0	.393782383419694	.589522164651557	.687248128958061	.30130972941845	.0045336787564754	.859375	.0044617156016129	.639276
108	20	15	1543	2	1	.5	0	1	0	.393782383419694	.589522164651557	.687248128958061	.30130972941845	.0045336787564754	.859375	.0044617156016129	.639276
108	20	15	1543	2	2	.333333333333333	.333333333333333	1	1	.393782383419694	.589522164651557	.687248128958061	.30130972941845	.0045336787564754	.859375	.0044617156016129	.639276
108	20	15	1543	3	2	.714285714285714	.428571428571429	1	0	.393782383419694	.589522164651557	.687248128958061	.30130972941845	.0045336787564754	.859375	.0044617156016129	.639276
108	20	15	1543	4	1	.25	0	1	0	.393782383419694	.589522164651557	.687248128958061	.30130972941845	.0045336787564754	.859375	.0044617156016129	.639276
191	30	26	2668	1	2	.75	.25	1	0	.43625109659823	.596208207427516	.766205283165749	.266497709328276	.00477629398576949	.969205834684197	.00443513012964164	1.55525
191	30	26	2668	1	2	.666666666666667	0	1	0	.43625109659823	.596208207427516	.766205283165749	.266497709328276	.00477629398576949	.969205834684197	.00443513012964164	1.55525
191	30	26	2668	4	2	.6	.2	1	0	.43625109659823	.596208207427516	.766205283165749	.266497709328276	.00477629398576949	.969205834684197	.00443513012964164	1.55525
191	30	26	2668	0	1	.6	.2	1	0	.43625109659823	.596208207427516	.766205283165749	.266497709328276	.00477629398576949	.969205834684197	.00443513012964164	1.55525
191	30	26	2668	3	1	.75	.25	1	0	.43625109659823	.596208207427516	.766205283165749	.266497709328276	.00477629398576949	.969205834684197	.00443513012964164	1.55525
191	30	26	2668	0	1	.25	.25	1	0	.43625109659823	.596208207427516	.766205283165749	.266497709328276	.00477629398576949	.969205834684197	.00443513012964164	1.55525
191	30	26	2668	2	1	.333333333333333	0	1	0	.43625109659823	.596208207427516	.766205283165749	.266497709328276	.00477629398576949	.969205834684197	.00443513012964164	1.55525
191	30	26	2668	0	2	.428571428571429	.285714285714286	1	0	.43625109659823	.596208207427516	.766205283165749	.266497709328276	.00477629398576949	.969205834684197	.00443513012964164	1.55525
191	30	26	2668	0	2	.857142857142857	.142857142857143	1	0	.43625109659823	.596208207427516	.766205283165749	.266497709328276	.00477629398576949	.969205834684197	.00443513012964164	1.55525
191	30	26	2668	4	2	.714285714285714	.428571428571429	1	0	.43625109659823	.596208207427516	.766205283165749	.266497709328276	.00477629398576949	.969205834684197	.00443513012964164	1.55525
191	30	26	2668	1	2	.857142857142857	.285714285714286	1	0	.43625109659823	.596208207427516	.766205283165749	.266497709328276	.00477629398576949	.969205834684197	.00443513012964164	1.55525
191	30	26	2668	1	1	.75	.25	1	0	.43625109659823	.596208207427516	.766205283165749	.266497709328276	.00477629398576949	.969205834684197	.00443513012964164	1.55525
191	30	26	2668	2	1	.833333333333333	.166666666666667	1	0	.43625109659823	.596208207427516	.766205283165749	.266497709328276	.00477629398576949	.969205834684197	.00443513012964164	1.55525
191	30	26	2668	3	1	.571428571428571	.142857142857143	1	0	.43625109659823	.596208207427516	.766205283165749	.266497709328276	.00477629398576949	.969205834684197	.00443513012964164	1.55525
191	30	26	2668	1	2	.75	.25	1	0	.43625109659823	.596208207427516	.766205283165749	.266497709328276	.00477629398576949	.969205834684197	.00443513012964164	1.55525
192	30	26	2668	4	2	.75	0	1	0	.43625109659823	.596208207427516	.766205283165749	.266497709328276	.00477629398576949	.969205834684197	.00443513012964164	1.855496
192	30	26	2668	1	2	.714285714285714	0	1	0	.43625109659823	.596208207427516	.766205283165749	.266497709328276	.00477629398576949	.969205834684197	.00443513012964164	1.855496
192	30	26	2668	1	1	.833333333333333	0	1	0	.43625109659823	.596208207427516	.766205283165749	.266497709328276	.00477629398576949	.969205834684197	.00443513012964164	1.855496
192	30	26	2668	2	1	.583333333333333	.25	1	1	.43625109659823	.596208207427516	.766205283165749	.266497709328276	.00477629398576949	.969205834684197	.00443513012964164	1.855496
192	30	26	2668	2	2	.583333333333333	.25	1	1	.43625109659823	.596208207427516	.766205283165749	.266497709328276	.00477629398576949	.969205834684197	.00443513012964164	1.855496
192	30	26	2668	4	2	.75	.25	1	0	.43625109659823	.596208207427516	.766205283165749	.266497709328276	.00477629398576949	.969205834684197	.00443513012964164	1.855496
192	30	26	2668	2	2	.833333333333333	0	1	0	.43625109659823	.596208207427516	.766205283165749	.266497709328276	.00477629398576949	.969205834684197	.00443513012964164	1.855496
192	30	26	2668	4	2	.833333333333333	.5	1	0	.43625109659823	.596208207427516	.766205283165749	.266497709328276	.00477629398576949	.969205834684197	.00443513012964164	1.855496
192	30	26	2668	4	1	.875	.25	1	0	.43625109659823	.596208207427516	.766205283165749	.266497709328276	.00477629398576949	.969205834684197	.00443513012964164	1.855496
192	30	26	2668	3	2	.75	.25	1	0	.43625109659823	.596208207427516	.766205283165749	.266497709328276	.00477629398576949	.969205834684197	.00443513012964164	1.855496
90	20	15	1506	1	1	.833333333333333	0	1	0	.41105860113427	.570793950850789	.660869565217515	.329111531190875	.00623818525519926	.939534883720782	.00614366729678477	.659546
90	20	15	1506	4	1	0	0	1	1	.41105860113427	.570793950850789	.660869565217515	.329111531190875	.00623818525519926	.939534883720782	.00614366729678477	.659546
90	20	15	1506	0	2	.857142857142857	.142857142857143	1	0	.41105860113427	.570793950850789	.660869565217515	.329111531190875	.00623818525519926	.939534883720782	.00614366729678477	.659546
90	20	15	1506	3	2	.666666666666667	0	1	0	.41105860113427	.570793950850789	.660869565217515	.329111531190875	.00623818525519926	.939534883720782	.00614366729678477	.659546
90	20	15	1506	1	1	.25	0	1	0	.41105860113427	.570793950850789	.660869565217515	.329111531190875	.00623818525519926	.939534883720782	.00614366729678477	.659546
90	20	15	1506	2	1	.5	0	1	0	.41105860113427	.570793950850789	.660869565217515	.329111531190875	.00623818525519926	.939534883720782	.00614366729678477	.659546
90	20	15	1506	1	1	.25	0	1	0	.41105860113427	.570793950850789	.660869565217515	.329111531190875	.00623818525519926	.939534883720782	.00614366729678477	.659546
90	20	15	1506	3	1			1	0	.41105860113427	.570793950850789	.660869565217515	.329111531190875	.00623818525519926	.939534883720782	.00614366729678477	.659546
90	20	15	1506	2	1	.285714285714286	.428571428571429	1	0	.41105860113427	.570793950850789	.660869565217515	.329111531190875	.00623818525519926	.939534883720782	.00614366729678477	.659546
90	20	15	1506	2	2	.666666666666667	.166666666666667	1	0	.41105860113427	.570793950850789	.660869565217515	.329111531190875	.00623818525519926	.939534883720782	.00614366729678477	.659546
90	20	15	1506	2	1	.5	0	1	1	.41105860113427	.570793950850789	.660869565217515	.329111531190875	.00623818525519926	.939534883720782	.00614366729678477	.659546
90	20	15	1506	0	2	.75	0	1	0	.41105860113427	.570793950850789	.660869565217515	.329111531190875	.00623818525519926	.939534883720782	.00614366729678477	.659546
90	20	15	1506	4	2	0	.25	1	0	.41105860113427	.570793950850789	.660869565217515	.329111531190875	.00623818525519926	.939534883720782	.00614366729678477	.659546
103	20	15	1535	4	2	.4	0	1	0	.340700306217522	.612035681001155	.687924377579573	.301690853415026	.0071894554653172	1.10878661087849	.0069231793369724	.725943
103	20	15	1535	1	1	.4	0	1	0	.340700306217522	.612035681001155	.687924377579573	.301690853415026	.0071894554653172	1.10878661087849	.0069231793369724	.725943
103	20	15	1535	2	2	.545454545454545	.0909090909090909	1	0	.340700306217522	.612035681001155	.687924377579573	.301690853415026	.0071894554653172	1.10878661087849	.0069231793369724	.725943
103	20	15	1535	0	2	.545454545454545	.0909090909090909	1	0	.340700306217522	.612035681001155	.687924377579573	.301690853415026	.0071894554653172	1.10878661087849	.0069231793369724	.725943
103	20	15	1535	1	2	.545454545454545	.0909090909090909	1	0	.340700306217522	.612035681001155	.687924377579573	.301690853415026	.0071894554653172	1.10878661087849	.0069231793369724	.725943
103	20	15	1535	3	2	.428571428571429	0	1	1	.340700306217522	.612035681001155	.687924377579573	.301690853415026	.0071894554653172	1.10878661087849	.0069231793369724	.725943
103	20	15	1535	1	1	.428571428571429	0	1	0	.340700306217522	.612035681001155	.687924377579573	.301690853415026	.0071894554653172	1.10878661087849	.0069231793369724	.725943
103	20	15	1535	2	2	.6	.4	1	0	.340700306217522	.612035681001155	.687924377579573	.301690853415026	.0071894554653172	1.10878661087849	.0069231793369724	.725943
103	20	15	1535	0	2	.666666666666667	0	1	1	.340700306217522	.612035681001155	.687924377579573	.301690853415026	.0071894554653172	1.10878661087849	.0069231793369724	.725943
103	20	15	1535	4	1	.833333333333333	.5	1	0	.340700306217522	.612035681001155	.687924377579573	.301690853415026	.0071894554653172	1.10878661087849	.0069231793369724	.725943
103	20	15	1535	2	1	.555555555555556	0	1	0	.340700306217522	.612035681001155	.687924377579573	.301690853415026	.0071894554653172	1.10878661087849	.0069231793369724	.725943
103	20	15	1535	3	1	.857142857142857	.285714285714286	1	1	.340700306217522	.612035681001155	.687924377579573	.301690853415026	.0071894554653172	1.10878661087849	.0069231793369724	.725943
103	20	15	1535	1	2	.727272727272727	.181818181818182	1	0	.340700306217522	.612035681001155	.687924377579573	.301690853415026	.0071894554653172	1.10878661087849	.0069231793369724	.725943
316	40	47	4745	4	1			1	0	.309108765038058	.659096489074426	.740240608887709	.362509206972805	.0073655781978895	.885813148788868	.00699729928799498	.333511
316	40	47	4745	4	1	.8	.4	1	0	.309108765038058	.659096489074426	.740240608887709	.362509206972805	.0073655781978895	.885813148788868	.00699729928799498	.333511
316	40	47	4745	0	2	.666666666666667	0	1	0	.309108765038058	.659096489074426	.740240608887709	.362509206972805	.0073655781978895	.885813148788868	.00699729928799498	.333511
316	40	47	4745	4	1	.75	.25	1	0	.309108765038058	.659096489074426	.740240608887709	.362509206972805	.0073655781978895	.885813148788868	.00699729928799498	.333511
316	40	47	4745	1	1	.833333333333333	.166666666666667	1	0	.309108765038058	.659096489074426	.740240608887709	.362509206972805	.0073655781978895	.885813148788868	.00699729928799498	.333511
316	40	47	4745	2	1	.6	.2	1	0	.309108765038058	.659096489074426	.740240608887709	.362509206972805	.0073655781978895	.885813148788868	.00699729928799498	.333511
316	40	47	4745	2	1	.6	.2	1	0	.309108765038058	.659096489074426	.740240608887709	.362509206972805	.0073655781978895	.885813148788868	.00699729928799498	.333511
316	40	47	4745	1	1	.8	.2	1	0	.309108765038058	.659096489074426	.740240608887709	.362509206972805	.0073655781978895	.885813148788868	.00699729928799498	.333511
316	40	47	4745	3	2	.666666666666667	0	1	0	.309108765038058	.659096489074426	.740240608887709	.362509206972805	.0073655781978895	.885813148788868	.00699729928799498	.333511
316	40	47	4745	3	1	.25	0	1	0	.309108765038058	.659096489074426	.740240608887709	.362509206972805	.0073655781978895	.885813148788868	.00699729928799498	.333511
316	40	47	4745	0	2	.25	0	1	0	.309108765038058	.659096489074426	.740240608887709	.362509206972805	.0073655781978895	.885813148788868	.00699729928799498	.333511
316	40	47	4745	4	1	.5	.25	1	1	.309108765038058	.659096489074426	.740240608887709	.362509206972805	.0073655781978895	.885813148788868	.00699729928799498	.333511
316	40	47	4745	0	2	.5	.25	1	1	.309108765038058	.659096489074426	.740240608887709	.362509206972805	.0073655781978895	.885813148788868	.00699729928799498	.333511
317	40	47	4745	1	2	.666666666666667	0	1	0	.309108765038058	.659096489074426	.740240608887709	.362509206972805	.0073655781978895	.885813148788868	.00699729928799498	.349463
317	40	47	4745	1	1	.666666666666667	0	1	0	.309108765038058	.659096489074426	.740240608887709	.362509206972805	.0073655781978895	.885813148788868	.00699729928799498	.349463
317	40	47	4745	4	2	.777777777777778	.222222222222222	1	0	.309108765038058	.659096489074426	.740240608887709	.362509206972805	.0073655781978895	.885813148788868	.00699729928799498	.349463
317	40	47	4745	3	1	.777777777777778	.222222222222222	1	0	.309108765038058	.659096489074426	.740240608887709	.362509206972805	.0073655781978895	.885813148788868	.00699729928799498	.349463
317	40	47	4745	3	2	.857142857142857	.142857142857143	1	0	.309108765038058	.659096489074426	.740240608887709	.362509206972805	.0073655781978895	.885813148788868	.00699729928799498	.349463
317	40	47	4745	0	2	.75	.125	1	0	.309108765038058	.659096489074426	.740240608887709	.362509206972805	.0073655781978895	.885813148788868	.00699729928799498	.349463
317	40	47	4745	4	2	.5	0	1	0	.309108765038058	.659096489074426	.740240608887709	.362509206972805	.0073655781978895	.885813148788868	.00699729928799498	.349463
317	40	47	4745	1	2	.5	0	1	0	.309108765038058	.659096489074426	.740240608887709	.362509206972805	.0073655781978895	.885813148788868	.00699729928799498	.349463
317	40	47	4745	3	1	.6	0	1	0	.309108765038058	.659096489074426	.740240608887709	.362509206972805	.0073655781978895	.885813148788868	.00699729928799498	.349463
317	40	47	4745	2	2	.6	0	1	0	.309108765038058	.659096489074426	.740240608887709	.362509206972805	.0073655781978895	.885813148788868	.00699729928799498	.349463
317	40	47	4745	1	2	.833333333333333	.5	1	0	.309108765038058	.659096489074426	.740240608887709	.362509206972805	.0073655781978895	.885813148788868	.00699729928799498	.349463
317	40	47	4745	0	1	.4	.2	1	0	.309108765038058	.659096489074426	.740240608887709	.362509206972805	.0073655781978895	.885813148788868	.00699729928799498	.349463
318	40	47	4745	0	2	.333333333333333	.166666666666667	1	0	.309108765038058	.659096489074426	.740240608887709	.362509206972805	.0073655781978895	.885813148788868	.00699729928799498	.344628
318	40	47	4745	2	2	.666666666666667	0	1	0	.309108765038058	.659096489074426	.740240608887709	.362509206972805	.0073655781978895	.885813148788868	.00699729928799498	.344628
318	40	47	4745	0	1	.857142857142857	.142857142857143	1	0	.309108765038058	.659096489074426	.740240608887709	.362509206972805	.0073655781978895	.885813148788868	.00699729928799498	.344628
318	40	47	4745	0	1	.833333333333333	.166666666666667	1	0	.309108765038058	.659096489074426	.740240608887709	.362509206972805	.0073655781978895	.885813148788868	.00699729928799498	.344628
318	40	47	4745	1	1	.75	.25	1	0	.309108765038058	.659096489074426	.740240608887709	.362509206972805	.0073655781978895	.885813148788868	.00699729928799498	.344628
318	40	47	4745	1	1	.666666666666667	0	1	0	.309108765038058	.659096489074426	.740240608887709	.362509206972805	.0073655781978895	.885813148788868	.00699729928799498	.344628
318	40	47	4745	3	1	.666666666666667	0	1	0	.309108765038058	.659096489074426	.740240608887709	.362509206972805	.0073655781978895	.885813148788868	.00699729928799498	.344628
318	40	47	4745	3	2	.666666666666667	0	1	0	.309108765038058	.659096489074426	.740240608887709	.362509206972805	.0073655781978895	.885813148788868	.00699729928799498	.344628
318	40	47	4745	3	1	.8	.4	1	0	.309108765038058	.659096489074426	.740240608887709	.362509206972805	.0073655781978895	.885813148788868	.00699729928799498	.344628
318	40	47	4745	0	1	.8	.4	1	0	.309108765038058	.659096489074426	.740240608887709	.362509206972805	.0073655781978895	.885813148788868	.00699729928799498	.344628
318	40	47	4745	3	2	.6	0	1	0	.309108765038058	.659096489074426	.740240608887709	.362509206972805	.0073655781978895	.885813148788868	.00699729928799498	.344628
167	30	26	2604	2	1	.75	0	1	0	.467742539409268	.633541768076137	.723256075185973	.319017486052189	.00752611674841654	.94665012406896	.00718912644625327	1.912297
167	30	26	2604	4	1	.6	.2	1	0	.467742539409268	.633541768076137	.723256075185973	.319017486052189	.00752611674841654	.94665012406896	.00718912644625327	1.912297
167	30	26	2604	4	1	.666666666666667	0	1	0	.467742539409268	.633541768076137	.723256075185973	.319017486052189	.00752611674841654	.94665012406896	.00718912644625327	1.912297
167	30	26	2604	4	2	.666666666666667	0	1	0	.467742539409268	.633541768076137	.723256075185973	.319017486052189	.00752611674841654	.94665012406896	.00718912644625327	1.912297
167	30	26	2604	1	1	.6	.2	1	0	.467742539409268	.633541768076137	.723256075185973	.319017486052189	.00752611674841654	.94665012406896	.00718912644625327	1.912297
167	30	26	2604	3	2	.666666666666667	0	1	0	.467742539409268	.633541768076137	.723256075185973	.319017486052189	.00752611674841654	.94665012406896	.00718912644625327	1.912297
167	30	26	2604	4	1	.666666666666667	0	1	0	.467742539409268	.633541768076137	.723256075185973	.319017486052189	.00752611674841654	.94665012406896	.00718912644625327	1.912297
167	30	26	2604	1	1	.75	.25	1	0	.467742539409268	.633541768076137	.723256075185973	.319017486052189	.00752611674841654	.94665012406896	.00718912644625327	1.912297
167	30	26	2604	4	1	.666666666666667	0	1	0	.467742539409268	.633541768076137	.723256075185973	.319017486052189	.00752611674841654	.94665012406896	.00718912644625327	1.912297
167	30	26	2604	3	1			1	0	.467742539409268	.633541768076137	.723256075185973	.319017486052189	.00752611674841654	.94665012406896	.00718912644625327	1.912297
167	30	26	2604	2	2	.571428571428571	0	1	0	.467742539409268	.633541768076137	.723256075185973	.319017486052189	.00752611674841654	.94665012406896	.00718912644625327	1.912297
178	30	26	2636	2	2	.545454545454545	.181818181818182	1	0	.387963132515342	.609107001159678	.712812061283199	.247329548922615	.00805713239333339	.96096654275071	.00799609351156572	1.595334
178	30	26	2636	2	2	.75	.25	1	0	.387963132515342	.609107001159678	.712812061283199	.247329548922615	.00805713239333339	.96096654275071	.00799609351156572	1.595334
178	30	26	2636	2	1	.2	.4	1	0	.387963132515342	.609107001159678	.712812061283199	.247329548922615	.00805713239333339	.96096654275071	.00799609351156572	1.595334
178	30	26	2636	2	2	.5	0	1	0	.387963132515342	.609107001159678	.712812061283199	.247329548922615	.00805713239333339	.96096654275071	.00799609351156572	1.595334
178	30	26	2636	0	2	.5	0	1	0	.387963132515342	.609107001159678	.712812061283199	.247329548922615	.00805713239333339	.96096654275071	.00799609351156572	1.595334
178	30	26	2636	0	1	.666666666666667	0	1	0	.387963132515342	.609107001159678	.712812061283199	.247329548922615	.00805713239333339	.96096654275071	.00799609351156572	1.595334
178	30	26	2636	0	2	.5	.166666666666667	1	0	.387963132515342	.609107001159678	.712812061283199	.247329548922615	.00805713239333339	.96096654275071	.00799609351156572	1.595334
178	30	26	2636	0	2	.666666666666667	0	1	0	.387963132515342	.609107001159678	.712812061283199	.247329548922615	.00805713239333339	.96096654275071	.00799609351156572	1.595334
178	30	26	2636	4	1	.666666666666667	0	1	0	.387963132515342	.609107001159678	.712812061283199	.247329548922615	.00805713239333339	.96096654275071	.00799609351156572	1.595334
178	30	26	2636	1	1	.666666666666667	0	1	0	.387963132515342	.609107001159678	.712812061283199	.247329548922615	.00805713239333339	.96096654275071	.00799609351156572	1.595334
111	20	15	1555	4	1	.4	0	1	0	.401191969887011	.56127143454616	.63101212881636	.301756587201948	.0081555834378919	.85999999999986	.00784190715181911	.654755
111	20	15	1555	1	1	.4	0	1	0	.401191969887011	.56127143454616	.63101212881636	.301756587201948	.0081555834378919	.85999999999986	.00784190715181911	.654755
111	20	15	1555	3	2	.9	.2	1	0	.401191969887011	.56127143454616	.63101212881636	.301756587201948	.0081555834378919	.85999999999986	.00784190715181911	.654755
111	20	15	1555	4	2	.75	0	1	0	.401191969887011	.56127143454616	.63101212881636	.301756587201948	.0081555834378919	.85999999999986	.00784190715181911	.654755
111	20	15	1555	1	1	.5	.166666666666667	1	0	.401191969887011	.56127143454616	.63101212881636	.301756587201948	.0081555834378919	.85999999999986	.00784190715181911	.654755
111	20	15	1555	4	1	.8	.4	1	0	.401191969887011	.56127143454616	.63101212881636	.301756587201948	.0081555834378919	.85999999999986	.00784190715181911	.654755
111	20	15	1555	2	2	.857142857142857	0	1	0	.401191969887011	.56127143454616	.63101212881636	.301756587201948	.0081555834378919	.85999999999986	.00784190715181911	.654755
111	20	15	1555	4	1	.818181818181818	0	1	0	.401191969887011	.56127143454616	.63101212881636	.301756587201948	.0081555834378919	.85999999999986	.00784190715181911	.654755
111	20	15	1555	4	2	.818181818181818	0	1	0	.401191969887011	.56127143454616	.63101212881636	.301756587201948	.0081555834378919	.85999999999986	.00784190715181911	.654755
111	20	15	1555	4	1	.5	0	1	0	.401191969887011	.56127143454616	.63101212881636	.301756587201948	.0081555834378919	.85999999999986	.00784190715181911	.654755
111	20	15	1555	0	2	.5	.25	1	0	.401191969887011	.56127143454616	.63101212881636	.301756587201948	.0081555834378919	.85999999999986	.00784190715181911	.654755
111	20	15	1555	3	1	.666666666666667	0	1	0	.401191969887011	.56127143454616	.63101212881636	.301756587201948	.0081555834378919	.85999999999986	.00784190715181911	.654755
111	20	15	1555	4	1	.75	.25	1	0	.401191969887011	.56127143454616	.63101212881636	.301756587201948	.0081555834378919	.85999999999986	.00784190715181911	.654755
111	20	15	1555	2	1	.4	.4	1	0	.401191969887011	.56127143454616	.63101212881636	.301756587201948	.0081555834378919	.85999999999986	.00784190715181911	.654755
92	20	15	1510	4	1	.5	0	1	0	.383435351016465	.479105267135253	.536084032343498	.243331066273669	.00823698329932674	.896414342629337	.00801027733696126	.661159
92	20	15	1510	0	2	.5	0	1	0	.383435351016465	.479105267135253	.536084032343498	.243331066273669	.00823698329932674	.896414342629337	.00801027733696126	.661159
92	20	15	1510	2	2	.833333333333333	0	1	0	.383435351016465	.479105267135253	.536084032343498	.243331066273669	.00823698329932674	.896414342629337	.00801027733696126	.661159
92	20	15	1510	2	2	.833333333333333	0	1	0	.383435351016465	.479105267135253	.536084032343498	.243331066273669	.00823698329932674	.896414342629337	.00801027733696126	.661159
92	20	15	1510	4	2	.875	0	1	1	.383435351016465	.479105267135253	.536084032343498	.243331066273669	.00823698329932674	.896414342629337	.00801027733696126	.661159
92	20	15	1510	4	2	.5	.333333333333333	1	0	.383435351016465	.479105267135253	.536084032343498	.243331066273669	.00823698329932674	.896414342629337	.00801027733696126	.661159
92	20	15	1510	2	1	.666666666666667	.166666666666667	1	0	.383435351016465	.479105267135253	.536084032343498	.243331066273669	.00823698329932674	.896414342629337	.00801027733696126	.661159
92	20	15	1510	4	1	.75	.25	1	0	.383435351016465	.479105267135253	.536084032343498	.243331066273669	.00823698329932674	.896414342629337	.00801027733696126	.661159
92	20	15	1510	1	1	.4	.3	1	1	.383435351016465	.479105267135253	.536084032343498	.243331066273669	.00823698329932674	.896414342629337	.00801027733696126	.661159
92	20	15	1510	0	1	.625	.25	1	0	.383435351016465	.479105267135253	.536084032343498	.243331066273669	.00823698329932674	.896414342629337	.00801027733696126	.661159
92	20	15	1510	3	2	.75	0	1	0	.383435351016465	.479105267135253	.536084032343498	.243331066273669	.00823698329932674	.896414342629337	.00801027733696126	.661159
92	20	15	1510	2	1	.285714285714286	.142857142857143	1	0	.383435351016465	.479105267135253	.536084032343498	.243331066273669	.00823698329932674	.896414342629337	.00801027733696126	.661159
92	20	15	1510	1	2	.285714285714286	.142857142857143	1	0	.383435351016465	.479105267135253	.536084032343498	.243331066273669	.00823698329932674	.896414342629337	.00801027733696126	.661159
92	20	15	1510	3	2	.333333333333333	.111111111111111	1	0	.383435351016465	.479105267135253	.536084032343498	.243331066273669	.00823698329932674	.896414342629337	.00801027733696126	.661159
92	20	15	1510	1	1	.333333333333333	.111111111111111	1	0	.383435351016465	.479105267135253	.536084032343498	.243331066273669	.00823698329932674	.896414342629337	.00801027733696126	.661159
92	20	15	1510	0	2	.666666666666667	0	1	0	.383435351016465	.479105267135253	.536084032343498	.243331066273669	.00823698329932674	.896414342629337	.00801027733696126	.661159
92	20	15	1510	2	2	0	0	1	0	.383435351016465	.479105267135253	.536084032343498	.243331066273669	.00823698329932674	.896414342629337	.00801027733696126	.661159
93	20	15	1510	4	2	.666666666666667	.166666666666667	1	0	.383435351016465	.479105267135253	.536084032343498	.243331066273669	.00823698329932674	.896414342629337	.00801027733696126	.658743
93	20	15	1510	1	2	.666666666666667	0	1	0	.383435351016465	.479105267135253	.536084032343498	.243331066273669	.00823698329932674	.896414342629337	.00801027733696126	.658743
93	20	15	1510	3	2	.5	.25	1	0	.383435351016465	.479105267135253	.536084032343498	.243331066273669	.00823698329932674	.896414342629337	.00801027733696126	.658743
93	20	15	1510	3	1	.75	0	1	0	.383435351016465	.479105267135253	.536084032343498	.243331066273669	.00823698329932674	.896414342629337	.00801027733696126	.658743
93	20	15	1510	1	1	.75	.25	1	0	.383435351016465	.479105267135253	.536084032343498	.243331066273669	.00823698329932674	.896414342629337	.00801027733696126	.658743
93	20	15	1510	2	2	.333333333333333	0	1	0	.383435351016465	.479105267135253	.536084032343498	.243331066273669	.00823698329932674	.896414342629337	.00801027733696126	.658743
93	20	15	1510	1	2	.5	.25	1	0	.383435351016465	.479105267135253	.536084032343498	.243331066273669	.00823698329932674	.896414342629337	.00801027733696126	.658743
93	20	15	1510	0	1	.666666666666667	0	1	0	.383435351016465	.479105267135253	.536084032343498	.243331066273669	.00823698329932674	.896414342629337	.00801027733696126	.658743
93	20	15	1510	3	1	.5	.333333333333333	1	0	.383435351016465	.479105267135253	.536084032343498	.243331066273669	.00823698329932674	.896414342629337	.00801027733696126	.658743
93	20	15	1510	3	1	.4	.2	1	0	.383435351016465	.479105267135253	.536084032343498	.243331066273669	.00823698329932674	.896414342629337	.00801027733696126	.658743
93	20	15	1510	2	1	.4	.2	1	0	.383435351016465	.479105267135253	.536084032343498	.243331066273669	.00823698329932674	.896414342629337	.00801027733696126	.658743
93	20	15	1510	2	2	.75	.25	1	0	.383435351016465	.479105267135253	.536084032343498	.243331066273669	.00823698329932674	.896414342629337	.00801027733696126	.658743
93	20	15	1510	0	2	.75	.25	1	0	.383435351016465	.479105267135253	.536084032343498	.243331066273669	.00823698329932674	.896414342629337	.00801027733696126	.658743
93	20	15	1510	1	2	.666666666666667	0	1	1	.383435351016465	.479105267135253	.536084032343498	.243331066273669	.00823698329932674	.896414342629337	.00801027733696126	.658743
93	20	15	1510	1	2	.666666666666667	0	1	1	.383435351016465	.479105267135253	.536084032343498	.243331066273669	.00823698329932674	.896414342629337	.00801027733696126	.658743
93	20	15	1510	1	2	.666666666666667	0	1	1	.383435351016465	.479105267135253	.536084032343498	.243331066273669	.00823698329932674	.896414342629337	.00801027733696126	.658743
93	20	15	1510	0	1	.5	0	1	0	.383435351016465	.479105267135253	.536084032343498	.243331066273669	.00823698329932674	.896414342629337	.00801027733696126	.658743
93	20	15	1510	4	1			1	0	.383435351016465	.479105267135253	.536084032343498	.243331066273669	.00823698329932674	.896414342629337	.00801027733696126	.658743
93	20	15	1510	3	1			1	0	.383435351016465	.479105267135253	.536084032343498	.243331066273669	.00823698329932674	.896414342629337	.00801027733696126	.658743
93	20	15	1510	3	1	.571428571428571	.142857142857143	1	0	.383435351016465	.479105267135253	.536084032343498	.243331066273669	.00823698329932674	.896414342629337	.00801027733696126	.658743
93	20	15	1510	1	1	.8	.2	1	0	.383435351016465	.479105267135253	.536084032343498	.243331066273669	.00823698329932674	.896414342629337	.00801027733696126	.658743
170	30	26	2612	0	1	.285714285714286	.142857142857143	1	0	.352216312056833	.636879432624232	.713829787234136	.32420212765962	.00859929078014068	1.01193317422439	.00851063829787334	1.825374
170	30	26	2612	3	1	.666666666666667	0	1	0	.352216312056833	.636879432624232	.713829787234136	.32420212765962	.00859929078014068	1.01193317422439	.00851063829787334	1.825374
170	30	26	2612	2	2	.5	.25	1	0	.352216312056833	.636879432624232	.713829787234136	.32420212765962	.00859929078014068	1.01193317422439	.00851063829787334	1.825374
170	30	26	2612	1	2	.857142857142857	.142857142857143	1	0	.352216312056833	.636879432624232	.713829787234136	.32420212765962	.00859929078014068	1.01193317422439	.00851063829787334	1.825374
170	30	26	2612	0	1	.857142857142857	.142857142857143	1	0	.352216312056833	.636879432624232	.713829787234136	.32420212765962	.00859929078014068	1.01193317422439	.00851063829787334	1.825374
170	30	26	2612	1	1	.75	0	1	0	.352216312056833	.636879432624232	.713829787234136	.32420212765962	.00859929078014068	1.01193317422439	.00851063829787334	1.825374
170	30	26	2612	3	2	.666666666666667	.111111111111111	1	0	.352216312056833	.636879432624232	.713829787234136	.32420212765962	.00859929078014068	1.01193317422439	.00851063829787334	1.825374
170	30	26	2612	0	2	.666666666666667	.111111111111111	1	0	.352216312056833	.636879432624232	.713829787234136	.32420212765962	.00859929078014068	1.01193317422439	.00851063829787334	1.825374
170	30	26	2612	1	1	.666666666666667	0	1	0	.352216312056833	.636879432624232	.713829787234136	.32420212765962	.00859929078014068	1.01193317422439	.00851063829787334	1.825374
170	30	26	2612	2	1	.5	0	1	0	.352216312056833	.636879432624232	.713829787234136	.32420212765962	.00859929078014068	1.01193317422439	.00851063829787334	1.825374
170	30	26	2612	3	1	.6	.4	1	0	.352216312056833	.636879432624232	.713829787234136	.32420212765962	.00859929078014068	1.01193317422439	.00851063829787334	1.825374
170	30	26	2612	1	1	.8	0	1	0	.352216312056833	.636879432624232	.713829787234136	.32420212765962	.00859929078014068	1.01193317422439	.00851063829787334	1.825374
170	30	26	2612	3	1	.666666666666667	.333333333333333	1	0	.352216312056833	.636879432624232	.713829787234136	.32420212765962	.00859929078014068	1.01193317422439	.00851063829787334	1.825374
170	30	26	2612	2	1	.333333333333333	0	1	0	.352216312056833	.636879432624232	.713829787234136	.32420212765962	.00859929078014068	1.01193317422439	.00851063829787334	1.825374
170	30	26	2612	0	1	.5	.25	1	0	.352216312056833	.636879432624232	.713829787234136	.32420212765962	.00859929078014068	1.01193317422439	.00851063829787334	1.825374
326	40	47	4785	4	1	.8	.2	1	0	.30875029641929	.65947355940253	.741403841593619	.328195399573188	.00889257766184471	.941358024691228	.00853687455537016	.339083
326	40	47	4785	1	2	.75	.25	1	0	.30875029641929	.65947355940253	.741403841593619	.328195399573188	.00889257766184471	.941358024691228	.00853687455537016	.339083
326	40	47	4785	4	2	.6	0	1	0	.30875029641929	.65947355940253	.741403841593619	.328195399573188	.00889257766184471	.941358024691228	.00853687455537016	.339083
326	40	47	4785	4	1	.6	0	1	0	.30875029641929	.65947355940253	.741403841593619	.328195399573188	.00889257766184471	.941358024691228	.00853687455537016	.339083
326	40	47	4785	1	2	.666666666666667	0	1	0	.30875029641929	.65947355940253	.741403841593619	.328195399573188	.00889257766184471	.941358024691228	.00853687455537016	.339083
326	40	47	4785	2	1	.8	.1	1	0	.30875029641929	.65947355940253	.741403841593619	.328195399573188	.00889257766184471	.941358024691228	.00853687455537016	.339083
326	40	47	4785	2	2	.8	.1	1	0	.30875029641929	.65947355940253	.741403841593619	.328195399573188	.00889257766184471	.941358024691228	.00853687455537016	.339083
326	40	47	4785	4	1	.625	.125	1	0	.30875029641929	.65947355940253	.741403841593619	.328195399573188	.00889257766184471	.941358024691228	.00853687455537016	.339083
326	40	47	4785	0	2	.625	.125	1	0	.30875029641929	.65947355940253	.741403841593619	.328195399573188	.00889257766184471	.941358024691228	.00853687455537016	.339083
326	40	47	4785	0	2	.75	0	1	0	.30875029641929	.65947355940253	.741403841593619	.328195399573188	.00889257766184471	.941358024691228	.00853687455537016	.339083
326	40	47	4785	0	2	.6	0	1	0	.30875029641929	.65947355940253	.741403841593619	.328195399573188	.00889257766184471	.941358024691228	.00853687455537016	.339083
326	40	47	4785	4	1	.6	0	1	1	.30875029641929	.65947355940253	.741403841593619	.328195399573188	.00889257766184471	.941358024691228	.00853687455537016	.339083
326	40	47	4785	2	2	.4	.2	1	0	.30875029641929	.65947355940253	.741403841593619	.328195399573188	.00889257766184471	.941358024691228	.00853687455537016	.339083
326	40	47	4785	2	2	.666666666666667	0	1	0	.30875029641929	.65947355940253	.741403841593619	.328195399573188	.00889257766184471	.941358024691228	.00853687455537016	.339083
327	40	47	4785	0	1	.818181818181818	.181818181818182	1	0	.30875029641929	.65947355940253	.741403841593619	.328195399573188	.00889257766184471	.941358024691228	.00853687455537016	.341194
327	40	47	4785	1	2	.666666666666667	0	1	1	.30875029641929	.65947355940253	.741403841593619	.328195399573188	.00889257766184471	.941358024691228	.00853687455537016	.341194
327	40	47	4785	1	1	.714285714285714	.142857142857143	1	0	.30875029641929	.65947355940253	.741403841593619	.328195399573188	.00889257766184471	.941358024691228	.00853687455537016	.341194
327	40	47	4785	3	2	.666666666666667	.166666666666667	1	0	.30875029641929	.65947355940253	.741403841593619	.328195399573188	.00889257766184471	.941358024691228	.00853687455537016	.341194
327	40	47	4785	1	1	.333333333333333	0	1	0	.30875029641929	.65947355940253	.741403841593619	.328195399573188	.00889257766184471	.941358024691228	.00853687455537016	.341194
327	40	47	4785	3	1	.833333333333333	.166666666666667	1	0	.30875029641929	.65947355940253	.741403841593619	.328195399573188	.00889257766184471	.941358024691228	.00853687455537016	.341194
327	40	47	4785	3	1	.5	.166666666666667	1	0	.30875029641929	.65947355940253	.741403841593619	.328195399573188	.00889257766184471	.941358024691228	.00853687455537016	.341194
327	40	47	4785	4	2	.333333333333333	.166666666666667	1	0	.30875029641929	.65947355940253	.741403841593619	.328195399573188	.00889257766184471	.941358024691228	.00853687455537016	.341194
327	40	47	4785	0	1	.777777777777778	.111111111111111	1	0	.30875029641929	.65947355940253	.741403841593619	.328195399573188	.00889257766184471	.941358024691228	.00853687455537016	.341194
327	40	47	4785	4	2	.25	.25	1	1	.30875029641929	.65947355940253	.741403841593619	.328195399573188	.00889257766184471	.941358024691228	.00853687455537016	.341194
327	40	47	4785	4	2	.571428571428571	.142857142857143	1	0	.30875029641929	.65947355940253	.741403841593619	.328195399573188	.00889257766184471	.941358024691228	.00853687455537016	.341194
327	40	47	4785	1	2	.333333333333333	.166666666666667	1	0	.30875029641929	.65947355940253	.741403841593619	.328195399573188	.00889257766184471	.941358024691228	.00853687455537016	.341194
245	30	67	6758	4	2	.833333333333333	0	1	0	.401994652888759	.549070263449618	.614617441196509	.301360809877218	.00967286491033845	.912530512612818	.00931238547267903	1.979631
245	30	67	6758	4	2	.8	.2	1	0	.401994652888759	.549070263449618	.614617441196509	.301360809877218	.00967286491033845	.912530512612818	.00931238547267903	1.979631
245	30	67	6758	0	1	.25	0	1	0	.401994652888759	.549070263449618	.614617441196509	.301360809877218	.00967286491033845	.912530512612818	.00931238547267903	1.979631
245	30	67	6758	1	1	.625	.125	1	0	.401994652888759	.549070263449618	.614617441196509	.301360809877218	.00967286491033845	.912530512612818	.00931238547267903	1.979631
245	30	67	6758	4	1	.625	.125	1	0	.401994652888759	.549070263449618	.614617441196509	.301360809877218	.00967286491033845	.912530512612818	.00931238547267903	1.979631
245	30	67	6758	3	2	.75	.25	1	0	.401994652888759	.549070263449618	.614617441196509	.301360809877218	.00967286491033845	.912530512612818	.00931238547267903	1.979631
245	30	67	6758	3	1	.4	0	1	0	.401994652888759	.549070263449618	.614617441196509	.301360809877218	.00967286491033845	.912530512612818	.00931238547267903	1.979631
245	30	67	6758	4	2	.4	0	1	0	.401994652888759	.549070263449618	.614617441196509	.301360809877218	.00967286491033845	.912530512612818	.00931238547267903	1.979631
245	30	67	6758	2	2	.833333333333333	.166666666666667	1	0	.401994652888759	.549070263449618	.614617441196509	.301360809877218	.00967286491033845	.912530512612818	.00931238547267903	1.979631
245	30	67	6758	0	1	.4	.2	1	0	.401994652888759	.549070263449618	.614617441196509	.301360809877218	.00967286491033845	.912530512612818	.00931238547267903	1.979631
245	30	67	6758	0	1	.6	0	1	1	.401994652888759	.549070263449618	.614617441196509	.301360809877218	.00967286491033845	.912530512612818	.00931238547267903	1.979631
246	30	67	6758	0	2	.5	0	1	0	.401994652888759	.549070263449618	.614617441196509	.301360809877218	.00967286491033845	.912530512612818	.00931238547267903	2.022357
246	30	67	6758	1	2	.666666666666667	0	1	0	.401994652888759	.549070263449618	.614617441196509	.301360809877218	.00967286491033845	.912530512612818	.00931238547267903	2.022357
246	30	67	6758	4	1	.285714285714286	.285714285714286	1	0	.401994652888759	.549070263449618	.614617441196509	.301360809877218	.00967286491033845	.912530512612818	.00931238547267903	2.022357
246	30	67	6758	0	2	.285714285714286	.285714285714286	1	0	.401994652888759	.549070263449618	.614617441196509	.301360809877218	.00967286491033845	.912530512612818	.00931238547267903	2.022357
246	30	67	6758	2	2	.8	.2	1	0	.401994652888759	.549070263449618	.614617441196509	.301360809877218	.00967286491033845	.912530512612818	.00931238547267903	2.022357
246	30	67	6758	3	2	.5	0	1	0	.401994652888759	.549070263449618	.614617441196509	.301360809877218	.00967286491033845	.912530512612818	.00931238547267903	2.022357
246	30	67	6758	1	2	.5	0	1	0	.401994652888759	.549070263449618	.614617441196509	.301360809877218	.00967286491033845	.912530512612818	.00931238547267903	2.022357
247	30	67	6758	4	1	.666666666666667	0	1	0	.401994652888759	.549070263449618	.614617441196509	.301360809877218	.00967286491033845	.912530512612818	.00931238547267903	2.000766
247	30	67	6758	0	1	.8	.4	1	0	.401994652888759	.549070263449618	.614617441196509	.301360809877218	.00967286491033845	.912530512612818	.00931238547267903	2.000766
247	30	67	6758	2	1	.4	.4	1	0	.401994652888759	.549070263449618	.614617441196509	.301360809877218	.00967286491033845	.912530512612818	.00931238547267903	2.000766
247	30	67	6758	3	2	.75	.25	1	0	.401994652888759	.549070263449618	.614617441196509	.301360809877218	.00967286491033845	.912530512612818	.00931238547267903	2.000766
247	30	67	6758	1	1	.5	0	1	0	.401994652888759	.549070263449618	.614617441196509	.301360809877218	.00967286491033845	.912530512612818	.00931238547267903	2.000766
247	30	67	6758	4	1	.8	0	1	0	.401994652888759	.549070263449618	.614617441196509	.301360809877218	.00967286491033845	.912530512612818	.00931238547267903	2.000766
247	30	67	6758	1	2	.875	.25	1	0	.401994652888759	.549070263449618	.614617441196509	.301360809877218	.00967286491033845	.912530512612818	.00931238547267903	2.000766
247	30	67	6758	3	2	.333333333333333	0	1	0	.401994652888759	.549070263449618	.614617441196509	.301360809877218	.00967286491033845	.912530512612818	.00931238547267903	2.000766
247	30	67	6758	3	1	.666666666666667	0	1	0	.401994652888759	.549070263449618	.614617441196509	.301360809877218	.00967286491033845	.912530512612818	.00931238547267903	2.000766
247	30	67	6758	4	1	.333333333333333	0	1	0	.401994652888759	.549070263449618	.614617441196509	.301360809877218	.00967286491033845	.912530512612818	.00931238547267903	2.000766
247	30	67	6758	2	2	.857142857142857	0	1	0	.401994652888759	.549070263449618	.614617441196509	.301360809877218	.00967286491033845	.912530512612818	.00931238547267903	2.000766
247	30	67	6758	1	2	.5	0	1	0	.401994652888759	.549070263449618	.614617441196509	.301360809877218	.00967286491033845	.912530512612818	.00931238547267903	2.000766
319	40	47	4751	2	2	.833333333333333	.333333333333333	1	0	.321434820647457	.670778652668508	.754593175853141	.333070866141823	.0123359580052514	1.05774278215225	.0118985126859164	.269003
319	40	47	4751	4	2	.666666666666667	.111111111111111	1	0	.321434820647457	.670778652668508	.754593175853141	.333070866141823	.0123359580052514	1.05774278215225	.0118985126859164	.269003
319	40	47	4751	0	1	.6	.2	1	0	.321434820647457	.670778652668508	.754593175853141	.333070866141823	.0123359580052514	1.05774278215225	.0118985126859164	.269003
319	40	47	4751	3	2	.777777777777778	0	1	0	.321434820647457	.670778652668508	.754593175853141	.333070866141823	.0123359580052514	1.05774278215225	.0118985126859164	.269003
319	40	47	4751	2	2	.666666666666667	.333333333333333	1	0	.321434820647457	.670778652668508	.754593175853141	.333070866141823	.0123359580052514	1.05774278215225	.0118985126859164	.269003
320	40	47	4751	3	1	.833333333333333	0	1	0	.321434820647457	.670778652668508	.754593175853141	.333070866141823	.0123359580052514	1.05774278215225	.0118985126859164	.35103
320	40	47	4751	1	1	.5	.25	1	0	.321434820647457	.670778652668508	.754593175853141	.333070866141823	.0123359580052514	1.05774278215225	.0118985126859164	.35103
320	40	47	4751	1	1	.666666666666667	0	1	0	.321434820647457	.670778652668508	.754593175853141	.333070866141823	.0123359580052514	1.05774278215225	.0118985126859164	.35103
320	40	47	4751	0	1	0	0	1	0	.321434820647457	.670778652668508	.754593175853141	.333070866141823	.0123359580052514	1.05774278215225	.0118985126859164	.35103
320	40	47	4751	3	2	.5	.25	1	0	.321434820647457	.670778652668508	.754593175853141	.333070866141823	.0123359580052514	1.05774278215225	.0118985126859164	.35103
320	40	47	4751	2	1	.777777777777778	.333333333333333	1	0	.321434820647457	.670778652668508	.754593175853141	.333070866141823	.0123359580052514	1.05774278215225	.0118985126859164	.35103
320	40	47	4751	4	2	.545454545454545	0	1	0	.321434820647457	.670778652668508	.754593175853141	.333070866141823	.0123359580052514	1.05774278215225	.0118985126859164	.35103
320	40	47	4751	1	2	.545454545454545	0	1	0	.321434820647457	.670778652668508	.754593175853141	.333070866141823	.0123359580052514	1.05774278215225	.0118985126859164	.35103
320	40	47	4751	1	1	.545454545454545	0	1	0	.321434820647457	.670778652668508	.754593175853141	.333070866141823	.0123359580052514	1.05774278215225	.0118985126859164	.35103
320	40	47	4751	0	1	.545454545454545	0	1	0	.321434820647457	.670778652668508	.754593175853141	.333070866141823	.0123359580052514	1.05774278215225	.0118985126859164	.35103
320	40	47	4751	0	1	.8	0	1	0	.321434820647457	.670778652668508	.754593175853141	.333070866141823	.0123359580052514	1.05774278215225	.0118985126859164	.35103
320	40	47	4751	2	2	.333333333333333	0	1	1	.321434820647457	.670778652668508	.754593175853141	.333070866141823	.0123359580052514	1.05774278215225	.0118985126859164	.35103
320	40	47	4751	1	1	.333333333333333	0	1	1	.321434820647457	.670778652668508	.754593175853141	.333070866141823	.0123359580052514	1.05774278215225	.0118985126859164	.35103
321	40	47	4751	3	1	.8	.2	1	0	.321434820647457	.670778652668508	.754593175853141	.333070866141823	.0123359580052514	1.05774278215225	.0118985126859164	.339083
321	40	47	4751	0	1	.8	.2	1	0	.321434820647457	.670778652668508	.754593175853141	.333070866141823	.0123359580052514	1.05774278215225	.0118985126859164	.339083
321	40	47	4751	2	1	.75	0	1	0	.321434820647457	.670778652668508	.754593175853141	.333070866141823	.0123359580052514	1.05774278215225	.0118985126859164	.339083
321	40	47	4751	1	2	.666666666666667	0	1	0	.321434820647457	.670778652668508	.754593175853141	.333070866141823	.0123359580052514	1.05774278215225	.0118985126859164	.339083
321	40	47	4751	3	1	.666666666666667	0	1	0	.321434820647457	.670778652668508	.754593175853141	.333070866141823	.0123359580052514	1.05774278215225	.0118985126859164	.339083
321	40	47	4751	4	1	.333333333333333	0	1	0	.321434820647457	.670778652668508	.754593175853141	.333070866141823	.0123359580052514	1.05774278215225	.0118985126859164	.339083
321	40	47	4751	0	1	.333333333333333	0	1	0	.321434820647457	.670778652668508	.754593175853141	.333070866141823	.0123359580052514	1.05774278215225	.0118985126859164	.339083
321	40	47	4751	4	1	.75	.25	1	0	.321434820647457	.670778652668508	.754593175853141	.333070866141823	.0123359580052514	1.05774278215225	.0118985126859164	.339083
321	40	47	4751	2	2	.5	.25	1	0	.321434820647457	.670778652668508	.754593175853141	.333070866141823	.0123359580052514	1.05774278215225	.0118985126859164	.339083
321	40	47	4751	1	1	.666666666666667	0	1	0	.321434820647457	.670778652668508	.754593175853141	.333070866141823	.0123359580052514	1.05774278215225	.0118985126859164	.339083
321	40	47	4751	3	1	.666666666666667	0	1	0	.321434820647457	.670778652668508	.754593175853141	.333070866141823	.0123359580052514	1.05774278215225	.0118985126859164	.339083
321	40	47	4751	4	2	.857142857142857	0	1	0	.321434820647457	.670778652668508	.754593175853141	.333070866141823	.0123359580052514	1.05774278215225	.0118985126859164	.339083
321	40	47	4751	0	1	.833333333333333	.166666666666667	1	0	.321434820647457	.670778652668508	.754593175853141	.333070866141823	.0123359580052514	1.05774278215225	.0118985126859164	.339083
420	50	81	8122	4	1	.666666666666667	0	1	0	.305989700966629	.693648929442396	.748215737645527	.312223326407092	.0143644412322701	.893557422969066	.0136417020507728	.372568
420	50	81	8122	2	1	.75	0	1	0	.305989700966629	.693648929442396	.748215737645527	.312223326407092	.0143644412322701	.893557422969066	.0136417020507728	.372568
420	50	81	8122	2	1	.8	0	1	0	.305989700966629	.693648929442396	.748215737645527	.312223326407092	.0143644412322701	.893557422969066	.0136417020507728	.372568
420	50	81	8122	4	1	.75	.25	1	0	.305989700966629	.693648929442396	.748215737645527	.312223326407092	.0143644412322701	.893557422969066	.0136417020507728	.372568
420	50	81	8122	4	2	.2	0	1	0	.305989700966629	.693648929442396	.748215737645527	.312223326407092	.0143644412322701	.893557422969066	.0136417020507728	.372568
420	50	81	8122	0	1	.5	0	1	0	.305989700966629	.693648929442396	.748215737645527	.312223326407092	.0143644412322701	.893557422969066	.0136417020507728	.372568
420	50	81	8122	1	1	.5	0	1	0	.305989700966629	.693648929442396	.748215737645527	.312223326407092	.0143644412322701	.893557422969066	.0136417020507728	.372568
421	50	81	8122	1	2	.75	.25	1	0	.305989700966629	.693648929442396	.748215737645527	.312223326407092	.0143644412322701	.893557422969066	.0136417020507728	.352609
421	50	81	8122	4	1	.5	.166666666666667	1	0	.305989700966629	.693648929442396	.748215737645527	.312223326407092	.0143644412322701	.893557422969066	.0136417020507728	.352609
421	50	81	8122	1	2	.8	.2	1	0	.305989700966629	.693648929442396	.748215737645527	.312223326407092	.0143644412322701	.893557422969066	.0136417020507728	.352609
421	50	81	8122	4	1	.571428571428571	.142857142857143	1	0	.305989700966629	.693648929442396	.748215737645527	.312223326407092	.0143644412322701	.893557422969066	.0136417020507728	.352609
421	50	81	8122	2	1	.6	.2	1	0	.305989700966629	.693648929442396	.748215737645527	.312223326407092	.0143644412322701	.893557422969066	.0136417020507728	.352609
421	50	81	8122	3	1	.666666666666667	.333333333333333	1	0	.305989700966629	.693648929442396	.748215737645527	.312223326407092	.0143644412322701	.893557422969066	.0136417020507728	.352609
421	50	81	8122	3	1	.666666666666667	0	1	1	.305989700966629	.693648929442396	.748215737645527	.312223326407092	.0143644412322701	.893557422969066	.0136417020507728	.352609
421	50	81	8122	1	2	.666666666666667	0	1	0	.305989700966629	.693648929442396	.748215737645527	.312223326407092	.0143644412322701	.893557422969066	.0136417020507728	.352609
421	50	81	8122	3	2	.75	0	1	1	.305989700966629	.693648929442396	.748215737645527	.312223326407092	.0143644412322701	.893557422969066	.0136417020507728	.352609
421	50	81	8122	0	2	.5	.25	1	0	.305989700966629	.693648929442396	.748215737645527	.312223326407092	.0143644412322701	.893557422969066	.0136417020507728	.352609
114	20	15	1565	4	1	.666666666666667	0	1	0	.40130699539578	.605079459379244	.679340561413903	.343828902420929	.0179711866924095	.847908745247048	.0170800534679927	.615276
114	20	15	1565	0	1	.6	.2	1	0	.40130699539578	.605079459379244	.679340561413903	.343828902420929	.0179711866924095	.847908745247048	.0170800534679927	.615276
114	20	15	1565	1	2	.5	0	1	0	.40130699539578	.605079459379244	.679340561413903	.343828902420929	.0179711866924095	.847908745247048	.0170800534679927	.615276
114	20	15	1565	0	1	.8	0	1	0	.40130699539578	.605079459379244	.679340561413903	.343828902420929	.0179711866924095	.847908745247048	.0170800534679927	.615276
114	20	15	1565	3	2	.666666666666667	0	1	0	.40130699539578	.605079459379244	.679340561413903	.343828902420929	.0179711866924095	.847908745247048	.0170800534679927	.615276
114	20	15	1565	1	2	.571428571428571	.142857142857143	1	0	.40130699539578	.605079459379244	.679340561413903	.343828902420929	.0179711866924095	.847908745247048	.0170800534679927	.615276
114	20	15	1565	3	2	.4	.2	1	0	.40130699539578	.605079459379244	.679340561413903	.343828902420929	.0179711866924095	.847908745247048	.0170800534679927	.615276
114	20	15	1565	2	1	.6	.2	1	0	.40130699539578	.605079459379244	.679340561413903	.343828902420929	.0179711866924095	.847908745247048	.0170800534679927	.615276
114	20	15	1565	3	2	.4	.4	1	0	.40130699539578	.605079459379244	.679340561413903	.343828902420929	.0179711866924095	.847908745247048	.0170800534679927	.615276
114	20	15	1565	2	2	.444444444444444	.111111111111111	1	0	.40130699539578	.605079459379244	.679340561413903	.343828902420929	.0179711866924095	.847908745247048	.0170800534679927	.615276
194	30	26	2675	0	1	.5	0	1	0	.427098150782369	.791607396870567	.915007112375564	.290184921763863	.0209815078236133	1.0833333333333	.0202702702702706	1.559167
194	30	26	2675	4	2	.833333333333333	0	1	0	.427098150782369	.791607396870567	.915007112375564	.290184921763863	.0209815078236133	1.0833333333333	.0202702702702706	1.559167
194	30	26	2675	0	2	.857142857142857	0	1	0	.427098150782369	.791607396870567	.915007112375564	.290184921763863	.0209815078236133	1.0833333333333	.0202702702702706	1.559167
194	30	26	2675	1	2	.833333333333333	.0833333333333333	1	0	.427098150782369	.791607396870567	.915007112375564	.290184921763863	.0209815078236133	1.0833333333333	.0202702702702706	1.559167
194	30	26	2675	3	1	.857142857142857	0	1	0	.427098150782369	.791607396870567	.915007112375564	.290184921763863	.0209815078236133	1.0833333333333	.0202702702702706	1.559167
194	30	26	2675	1	1	.75	.25	1	0	.427098150782369	.791607396870567	.915007112375564	.290184921763863	.0209815078236133	1.0833333333333	.0202702702702706	1.559167
429	50	81	8185	1	2	.857142857142857	.142857142857143	1	0	.296138643964708	.652021891152343	.727424749163822	.337184554575907	.0212830647613234	1.06161137440748	.0205229553055651	.358537
429	50	81	8185	1	2	.857142857142857	.142857142857143	1	0	.296138643964708	.652021891152343	.727424749163822	.337184554575907	.0212830647613234	1.06161137440748	.0205229553055651	.358537
429	50	81	8185	2	1	.7	.1	1	0	.296138643964708	.652021891152343	.727424749163822	.337184554575907	.0212830647613234	1.06161137440748	.0205229553055651	.358537
429	50	81	8185	4	2	.583333333333333	.0833333333333333	1	0	.296138643964708	.652021891152343	.727424749163822	.337184554575907	.0212830647613234	1.06161137440748	.0205229553055651	.358537
429	50	81	8185	1	2	.583333333333333	.0833333333333333	1	0	.296138643964708	.652021891152343	.727424749163822	.337184554575907	.0212830647613234	1.06161137440748	.0205229553055651	.358537
429	50	81	8185	2	1	.8	.4	1	0	.296138643964708	.652021891152343	.727424749163822	.337184554575907	.0212830647613234	1.06161137440748	.0205229553055651	.358537
429	50	81	8185	2	1	.666666666666667	0	1	0	.296138643964708	.652021891152343	.727424749163822	.337184554575907	.0212830647613234	1.06161137440748	.0205229553055651	.358537
429	50	81	8185	2	2	.714285714285714	0	1	0	.296138643964708	.652021891152343	.727424749163822	.337184554575907	.0212830647613234	1.06161137440748	.0205229553055651	.358537
429	50	81	8185	1	2	.666666666666667	0	1	1	.296138643964708	.652021891152343	.727424749163822	.337184554575907	.0212830647613234	1.06161137440748	.0205229553055651	.358537
429	50	81	8185	1	1	.666666666666667	0	1	1	.296138643964708	.652021891152343	.727424749163822	.337184554575907	.0212830647613234	1.06161137440748	.0205229553055651	.358537
429	50	81	8185	1	1	.714285714285714	0	1	0	.296138643964708	.652021891152343	.727424749163822	.337184554575907	.0212830647613234	1.06161137440748	.0205229553055651	.358537
429	50	81	8185	4	1	.5	.166666666666667	1	0	.296138643964708	.652021891152343	.727424749163822	.337184554575907	.0212830647613234	1.06161137440748	.0205229553055651	.358537
430	50	81	8185	3	1	.6	.4	1	1	.296138643964708	.652021891152343	.727424749163822	.337184554575907	.0212830647613234	1.06161137440748	.0205229553055651	.373874
430	50	81	8185	1	1	.666666666666667	0	1	0	.296138643964708	.652021891152343	.727424749163822	.337184554575907	.0212830647613234	1.06161137440748	.0205229553055651	.373874
430	50	81	8185	4	1	.333333333333333	0	1	1	.296138643964708	.652021891152343	.727424749163822	.337184554575907	.0212830647613234	1.06161137440748	.0205229553055651	.373874
430	50	81	8185	1	1	.75	0	1	0	.296138643964708	.652021891152343	.727424749163822	.337184554575907	.0212830647613234	1.06161137440748	.0205229553055651	.373874
430	50	81	8185	0	2	.6	.2	1	1	.296138643964708	.652021891152343	.727424749163822	.337184554575907	.0212830647613234	1.06161137440748	.0205229553055651	.373874
430	50	81	8185	4	2	.75	.25	1	0	.296138643964708	.652021891152343	.727424749163822	.337184554575907	.0212830647613234	1.06161137440748	.0205229553055651	.373874
425	50	81	8140	0	2	.75	.125	1	0	.257550614005971	.614005974112164	.581148357119159	.219382675074671	.0219050779953543	.979166666666664	.0202456023896437	.25632
425	50	81	8140	4	2	.75	.125	1	0	.257550614005971	.614005974112164	.581148357119159	.219382675074671	.0219050779953543	.979166666666664	.0202456023896437	.25632
425	50	81	8140	0	1	.555555555555556	.333333333333333	1	0	.257550614005971	.614005974112164	.581148357119159	.219382675074671	.0219050779953543	.979166666666664	.0202456023896437	.25632
425	50	81	8140	4	1	.8	.4	1	0	.257550614005971	.614005974112164	.581148357119159	.219382675074671	.0219050779953543	.979166666666664	.0202456023896437	.25632
425	50	81	8140	4	2	.6	.2	1	0	.257550614005971	.614005974112164	.581148357119159	.219382675074671	.0219050779953543	.979166666666664	.0202456023896437	.25632
425	50	81	8140	2	2	.6	.2	1	0	.257550614005971	.614005974112164	.581148357119159	.219382675074671	.0219050779953543	.979166666666664	.0202456023896437	.25632
425	50	81	8140	2	2	.714285714285714	0	1	0	.257550614005971	.614005974112164	.581148357119159	.219382675074671	.0219050779953543	.979166666666664	.0202456023896437	.25632
425	50	81	8140	4	1	.75	.25	1	0	.257550614005971	.614005974112164	.581148357119159	.219382675074671	.0219050779953543	.979166666666664	.0202456023896437	.25632
425	50	81	8140	0	1	.5	.25	1	0	.257550614005971	.614005974112164	.581148357119159	.219382675074671	.0219050779953543	.979166666666664	.0202456023896437	.25632
425	50	81	8140	0	2	.5	.25	1	0	.257550614005971	.614005974112164	.581148357119159	.219382675074671	.0219050779953543	.979166666666664	.0202456023896437	.25632
425	50	81	8140	2	2	.75	0	1	0	.257550614005971	.614005974112164	.581148357119159	.219382675074671	.0219050779953543	.979166666666664	.0202456023896437	.25632
244	30	67	6706	3	1	.666666666666667	0	1	0	.329260532009651	.502863688430792	.539964362988241	.284650630011469	.0241186203385453	.99202551834105	.0238004327351337	1.958938
244	30	67	6706	4	1	.5	0	1	0	.329260532009651	.502863688430792	.539964362988241	.284650630011469	.0241186203385453	.99202551834105	.0238004327351337	1.958938
244	30	67	6706	2	1	.8	.2	1	0	.329260532009651	.502863688430792	.539964362988241	.284650630011469	.0241186203385453	.99202551834105	.0238004327351337	1.958938
244	30	67	6706	1	1	.75	0	1	0	.329260532009651	.502863688430792	.539964362988241	.284650630011469	.0241186203385453	.99202551834105	.0238004327351337	1.958938
244	30	67	6706	3	1	.833333333333333	0	1	0	.329260532009651	.502863688430792	.539964362988241	.284650630011469	.0241186203385453	.99202551834105	.0238004327351337	1.958938
244	30	67	6706	3	1	.571428571428571	0	1	0	.329260532009651	.502863688430792	.539964362988241	.284650630011469	.0241186203385453	.99202551834105	.0238004327351337	1.958938
244	30	67	6706	3	2	.25	.25	1	0	.329260532009651	.502863688430792	.539964362988241	.284650630011469	.0241186203385453	.99202551834105	.0238004327351337	1.958938
244	30	67	6706	1	1	.8	.4	1	0	.329260532009651	.502863688430792	.539964362988241	.284650630011469	.0241186203385453	.99202551834105	.0238004327351337	1.958938
244	30	67	6706	3	1	.6	.2	1	0	.329260532009651	.502863688430792	.539964362988241	.284650630011469	.0241186203385453	.99202551834105	.0238004327351337	1.958938
244	30	67	6706	1	1	.75	.25	1	0	.329260532009651	.502863688430792	.539964362988241	.284650630011469	.0241186203385453	.99202551834105	.0238004327351337	1.958938
198	30	26	2696	4	1	.8	0	1	0	.354978354978357	.607843137254852	.692895339954212	.330022918258232	.0241914947797287	.751295336787603	.02368220015279	1.837305
198	30	26	2696	3	1	.666666666666667	0	1	0	.354978354978357	.607843137254852	.692895339954212	.330022918258232	.0241914947797287	.751295336787603	.02368220015279	1.837305
198	30	26	2696	3	2	.75	.25	1	0	.354978354978357	.607843137254852	.692895339954212	.330022918258232	.0241914947797287	.751295336787603	.02368220015279	1.837305
198	30	26	2696	3	1	.6	.2	1	0	.354978354978357	.607843137254852	.692895339954212	.330022918258232	.0241914947797287	.751295336787603	.02368220015279	1.837305
198	30	26	2696	1	1	.666666666666667	0	1	0	.354978354978357	.607843137254852	.692895339954212	.330022918258232	.0241914947797287	.751295336787603	.02368220015279	1.837305
198	30	26	2696	2	2	.666666666666667	.111111111111111	1	0	.354978354978357	.607843137254852	.692895339954212	.330022918258232	.0241914947797287	.751295336787603	.02368220015279	1.837305
198	30	26	2696	0	1	.666666666666667	.111111111111111	1	0	.354978354978357	.607843137254852	.692895339954212	.330022918258232	.0241914947797287	.751295336787603	.02368220015279	1.837305
198	30	26	2696	0	1	.25	0	1	0	.354978354978357	.607843137254852	.692895339954212	.330022918258232	.0241914947797287	.751295336787603	.02368220015279	1.837305
198	30	26	2696	3	1	.6	.2	1	0	.354978354978357	.607843137254852	.692895339954212	.330022918258232	.0241914947797287	.751295336787603	.02368220015279	1.837305
198	30	26	2696	1	2	.6	.2	1	0	.354978354978357	.607843137254852	.692895339954212	.330022918258232	.0241914947797287	.751295336787603	.02368220015279	1.837305
198	30	26	2696	4	1			1	0	.354978354978357	.607843137254852	.692895339954212	.330022918258232	.0241914947797287	.751295336787603	.02368220015279	1.837305
198	30	26	2696	2	2	.625	.375	1	0	.354978354978357	.607843137254852	.692895339954212	.330022918258232	.0241914947797287	.751295336787603	.02368220015279	1.837305
198	30	26	2696	4	2	.666666666666667	.333333333333333	1	1	.354978354978357	.607843137254852	.692895339954212	.330022918258232	.0241914947797287	.751295336787603	.02368220015279	1.837305
202	30	33	3330	4	1	.5	0	1	0	.48785278497181	.58349427204608	.639588728437955	.336895931177217	.0248540578501784	.936069986541069	.0245248650309723	2.066968
202	30	33	3330	2	1	.5	0	1	0	.48785278497181	.58349427204608	.639588728437955	.336895931177217	.0248540578501784	.936069986541069	.0245248650309723	2.066968
202	30	33	3330	2	1	.75	0	1	0	.48785278497181	.58349427204608	.639588728437955	.336895931177217	.0248540578501784	.936069986541069	.0245248650309723	2.066968
202	30	33	3330	3	2	.666666666666667	0	1	0	.48785278497181	.58349427204608	.639588728437955	.336895931177217	.0248540578501784	.936069986541069	.0245248650309723	2.066968
202	30	33	3330	4	2	.75	.25	1	0	.48785278497181	.58349427204608	.639588728437955	.336895931177217	.0248540578501784	.936069986541069	.0245248650309723	2.066968
202	30	33	3330	3	1	.2	.2	1	0	.48785278497181	.58349427204608	.639588728437955	.336895931177217	.0248540578501784	.936069986541069	.0245248650309723	2.066968
202	30	33	3330	2	1	.8	.2	1	0	.48785278497181	.58349427204608	.639588728437955	.336895931177217	.0248540578501784	.936069986541069	.0245248650309723	2.066968
202	30	33	3330	4	1	0	0	1	0	.48785278497181	.58349427204608	.639588728437955	.336895931177217	.0248540578501784	.936069986541069	.0245248650309723	2.066968
203	30	33	3330	2	2	.666666666666667	0	1	0	.48785278497181	.58349427204608	.639588728437955	.336895931177217	.0248540578501784	.936069986541069	.0245248650309723	1.972685
203	30	33	3330	3	2	.75	.25	1	0	.48785278497181	.58349427204608	.639588728437955	.336895931177217	.0248540578501784	.936069986541069	.0245248650309723	1.972685
203	30	33	3330	3	1	.5	.25	1	0	.48785278497181	.58349427204608	.639588728437955	.336895931177217	.0248540578501784	.936069986541069	.0245248650309723	1.972685
203	30	33	3330	2	1	.75	0	1	0	.48785278497181	.58349427204608	.639588728437955	.336895931177217	.0248540578501784	.936069986541069	.0245248650309723	1.972685
203	30	33	3330	0	2	.777777777777778	0	1	0	.48785278497181	.58349427204608	.639588728437955	.336895931177217	.0248540578501784	.936069986541069	.0245248650309723	1.972685
203	30	33	3330	3	2	.777777777777778	0	1	0	.48785278497181	.58349427204608	.639588728437955	.336895931177217	.0248540578501784	.936069986541069	.0245248650309723	1.972685
203	30	33	3330	2	2	.5	0	1	0	.48785278497181	.58349427204608	.639588728437955	.336895931177217	.0248540578501784	.936069986541069	.0245248650309723	1.972685
203	30	33	3330	1	2	.857142857142857	0	1	0	.48785278497181	.58349427204608	.639588728437955	.336895931177217	.0248540578501784	.936069986541069	.0245248650309723	1.972685
203	30	33	3330	1	1	.5	.25	1	0	.48785278497181	.58349427204608	.639588728437955	.336895931177217	.0248540578501784	.936069986541069	.0245248650309723	1.972685
203	30	33	3330	0	2	.75	0	1	0	.48785278497181	.58349427204608	.639588728437955	.336895931177217	.0248540578501784	.936069986541069	.0245248650309723	1.972685
203	30	33	3330	1	1	.666666666666667	0	1	0	.48785278497181	.58349427204608	.639588728437955	.336895931177217	.0248540578501784	.936069986541069	.0245248650309723	1.972685
204	30	33	3330	3	2	.5	.25	1	0	.48785278497181	.58349427204608	.639588728437955	.336895931177217	.0248540578501784	.936069986541069	.0245248650309723	1.601753
204	30	33	3330	3	1	.5	0	1	0	.48785278497181	.58349427204608	.639588728437955	.336895931177217	.0248540578501784	.936069986541069	.0245248650309723	1.601753
204	30	33	3330	2	1	.4	.2	1	0	.48785278497181	.58349427204608	.639588728437955	.336895931177217	.0248540578501784	.936069986541069	.0245248650309723	1.601753
204	30	33	3330	1	2	.428571428571429	.285714285714286	1	0	.48785278497181	.58349427204608	.639588728437955	.336895931177217	.0248540578501784	.936069986541069	.0245248650309723	1.601753
204	30	33	3330	0	2	.6	0	1	0	.48785278497181	.58349427204608	.639588728437955	.336895931177217	.0248540578501784	.936069986541069	.0245248650309723	1.601753
204	30	33	3330	0	2	.75	0	1	0	.48785278497181	.58349427204608	.639588728437955	.336895931177217	.0248540578501784	.936069986541069	.0245248650309723	1.601753
204	30	33	3330	1	2	.4	.4	1	0	.48785278497181	.58349427204608	.639588728437955	.336895931177217	.0248540578501784	.936069986541069	.0245248650309723	1.601753
204	30	33	3330	4	1	.333333333333333	.166666666666667	1	0	.48785278497181	.58349427204608	.639588728437955	.336895931177217	.0248540578501784	.936069986541069	.0245248650309723	1.601753
204	30	33	3330	2	1	.714285714285714	0	1	0	.48785278497181	.58349427204608	.639588728437955	.336895931177217	.0248540578501784	.936069986541069	.0245248650309723	1.601753
204	30	33	3330	2	1	.714285714285714	0	1	0	.48785278497181	.58349427204608	.639588728437955	.336895931177217	.0248540578501784	.936069986541069	.0245248650309723	1.601753
204	30	33	3330	2	1	.714285714285714	0	1	0	.48785278497181	.58349427204608	.639588728437955	.336895931177217	.0248540578501784	.936069986541069	.0245248650309723	1.601753
204	30	33	3330	1	1	.75	.25	1	0	.48785278497181	.58349427204608	.639588728437955	.336895931177217	.0248540578501784	.936069986541069	.0245248650309723	1.601753
193	30	26	2672	4	2	.666666666666667	0	1	0	.501042700379017	.601731601731454	.668838359867309	.353957227711362	.0278436956177759	.93933737750885	.0274122333923353	1.825374
193	30	26	2672	3	1	.444444444444444	0	1	0	.501042700379017	.601731601731454	.668838359867309	.353957227711362	.0278436956177759	.93933737750885	.0274122333923353	1.825374
193	30	26	2672	0	2	.444444444444444	0	1	0	.501042700379017	.601731601731454	.668838359867309	.353957227711362	.0278436956177759	.93933737750885	.0274122333923353	1.825374
193	30	26	2672	4	2	.4	0	1	0	.501042700379017	.601731601731454	.668838359867309	.353957227711362	.0278436956177759	.93933737750885	.0274122333923353	1.825374
193	30	26	2672	1	1	.5	.166666666666667	1	0	.501042700379017	.601731601731454	.668838359867309	.353957227711362	.0278436956177759	.93933737750885	.0274122333923353	1.825374
193	30	26	2672	2	2	.5	0	1	0	.501042700379017	.601731601731454	.668838359867309	.353957227711362	.0278436956177759	.93933737750885	.0274122333923353	1.825374
193	30	26	2672	0	1	.777777777777778	0	1	0	.501042700379017	.601731601731454	.668838359867309	.353957227711362	.0278436956177759	.93933737750885	.0274122333923353	1.825374
193	30	26	2672	2	1	.714285714285714	0	1	0	.501042700379017	.601731601731454	.668838359867309	.353957227711362	.0278436956177759	.93933737750885	.0274122333923353	1.825374
193	30	26	2672	0	1	.666666666666667	0	1	0	.501042700379017	.601731601731454	.668838359867309	.353957227711362	.0278436956177759	.93933737750885	.0274122333923353	1.825374
193	30	26	2672	4	2	.25	0	1	0	.501042700379017	.601731601731454	.668838359867309	.353957227711362	.0278436956177759	.93933737750885	.0274122333923353	1.825374
193	30	26	2672	0	1	.571428571428571	0	1	0	.501042700379017	.601731601731454	.668838359867309	.353957227711362	.0278436956177759	.93933737750885	.0274122333923353	1.825374
193	30	26	2672	0	1	.2	.2	1	1	.501042700379017	.601731601731454	.668838359867309	.353957227711362	.0278436956177759	.93933737750885	.0274122333923353	1.825374
312	40	47	4721	0	2	.857142857142857	.285714285714286	1	0	.293637846655813	.61247054558635	.654884901214372	.324995468551778	.0284574950154048	.989795918367258	.0280949791553384	.339083
312	40	47	4721	0	2	.333333333333333	0	1	0	.293637846655813	.61247054558635	.654884901214372	.324995468551778	.0284574950154048	.989795918367258	.0280949791553384	.339083
312	40	47	4721	3	2	.428571428571429	.285714285714286	1	0	.293637846655813	.61247054558635	.654884901214372	.324995468551778	.0284574950154048	.989795918367258	.0280949791553384	.339083
312	40	47	4721	0	2	.428571428571429	.285714285714286	1	0	.293637846655813	.61247054558635	.654884901214372	.324995468551778	.0284574950154048	.989795918367258	.0280949791553384	.339083
312	40	47	4721	1	1	.75	0	1	1	.293637846655813	.61247054558635	.654884901214372	.324995468551778	.0284574950154048	.989795918367258	.0280949791553384	.339083
312	40	47	4721	3	2	.5	.375	1	0	.293637846655813	.61247054558635	.654884901214372	.324995468551778	.0284574950154048	.989795918367258	.0280949791553384	.339083
312	40	47	4721	1	2	.5	.375	1	0	.293637846655813	.61247054558635	.654884901214372	.324995468551778	.0284574950154048	.989795918367258	.0280949791553384	.339083
312	40	47	4721	4	1	.8	.1	1	0	.293637846655813	.61247054558635	.654884901214372	.324995468551778	.0284574950154048	.989795918367258	.0280949791553384	.339083
312	40	47	4721	1	1	.666666666666667	0	1	0	.293637846655813	.61247054558635	.654884901214372	.324995468551778	.0284574950154048	.989795918367258	.0280949791553384	.339083
312	40	47	4721	2	2	.666666666666667	0	1	0	.293637846655813	.61247054558635	.654884901214372	.324995468551778	.0284574950154048	.989795918367258	.0280949791553384	.339083
312	40	47	4721	2	1	.666666666666667	.333333333333333	1	0	.293637846655813	.61247054558635	.654884901214372	.324995468551778	.0284574950154048	.989795918367258	.0280949791553384	.339083
312	40	47	4721	4	2	.75	.25	1	0	.293637846655813	.61247054558635	.654884901214372	.324995468551778	.0284574950154048	.989795918367258	.0280949791553384	.339083
312	40	47	4721	3	2	.333333333333333	0	1	0	.293637846655813	.61247054558635	.654884901214372	.324995468551778	.0284574950154048	.989795918367258	.0280949791553384	.339083
312	40	47	4721	1	1	.333333333333333	0	1	0	.293637846655813	.61247054558635	.654884901214372	.324995468551778	.0284574950154048	.989795918367258	.0280949791553384	.339083
312	40	47	4721	0	1	.8	.1	1	0	.293637846655813	.61247054558635	.654884901214372	.324995468551778	.0284574950154048	.989795918367258	.0280949791553384	.339083
312	40	47	4721	0	2	.8	.1	1	0	.293637846655813	.61247054558635	.654884901214372	.324995468551778	.0284574950154048	.989795918367258	.0280949791553384	.339083
312	40	47	4721	1	2	.5	0	1	0	.293637846655813	.61247054558635	.654884901214372	.324995468551778	.0284574950154048	.989795918367258	.0280949791553384	.339083
312	40	47	4721	3	1	.571428571428571	.285714285714286	1	0	.293637846655813	.61247054558635	.654884901214372	.324995468551778	.0284574950154048	.989795918367258	.0280949791553384	.339083
313	40	47	4721	0	2	.666666666666667	.166666666666667	1	0	.293637846655813	.61247054558635	.654884901214372	.324995468551778	.0284574950154048	.989795918367258	.0280949791553384	.518916
313	40	47	4721	4	1	.4	0	1	0	.293637846655813	.61247054558635	.654884901214372	.324995468551778	.0284574950154048	.989795918367258	.0280949791553384	.518916
313	40	47	4721	0	2	.444444444444444	.111111111111111	1	0	.293637846655813	.61247054558635	.654884901214372	.324995468551778	.0284574950154048	.989795918367258	.0280949791553384	.518916
313	40	47	4721	0	1	.444444444444444	.111111111111111	1	0	.293637846655813	.61247054558635	.654884901214372	.324995468551778	.0284574950154048	.989795918367258	.0280949791553384	.518916
313	40	47	4721	3	1	.555555555555556	.222222222222222	1	0	.293637846655813	.61247054558635	.654884901214372	.324995468551778	.0284574950154048	.989795918367258	.0280949791553384	.518916
313	40	47	4721	1	1	.6	0	1	0	.293637846655813	.61247054558635	.654884901214372	.324995468551778	.0284574950154048	.989795918367258	.0280949791553384	.518916
313	40	47	4721	3	1	.8	0	1	0	.293637846655813	.61247054558635	.654884901214372	.324995468551778	.0284574950154048	.989795918367258	.0280949791553384	.518916
313	40	47	4721	2	1	.5	0	1	0	.293637846655813	.61247054558635	.654884901214372	.324995468551778	.0284574950154048	.989795918367258	.0280949791553384	.518916
313	40	47	4721	3	2	.8	.2	1	0	.293637846655813	.61247054558635	.654884901214372	.324995468551778	.0284574950154048	.989795918367258	.0280949791553384	.518916
313	40	47	4721	1	2	.5	0	1	0	.293637846655813	.61247054558635	.654884901214372	.324995468551778	.0284574950154048	.989795918367258	.0280949791553384	.518916
313	40	47	4721	0	2	.6	0	1	0	.293637846655813	.61247054558635	.654884901214372	.324995468551778	.0284574950154048	.989795918367258	.0280949791553384	.518916
313	40	47	4721	4	2	.6	.4	1	0	.293637846655813	.61247054558635	.654884901214372	.324995468551778	.0284574950154048	.989795918367258	.0280949791553384	.518916
313	40	47	4721	3	1	.714285714285714	.142857142857143	1	0	.293637846655813	.61247054558635	.654884901214372	.324995468551778	.0284574950154048	.989795918367258	.0280949791553384	.518916
587	60	91	9162	3	1	.75	0	1	0	.297887925772128	.511805640337097	.569796117689698	.244292516176038	.0303259675253358	.969696969696281	.0281772677328722	.216845
587	60	91	9162	4	1	.666666666666667	.166666666666667	1	0	.297887925772128	.511805640337097	.569796117689698	.244292516176038	.0303259675253358	.969696969696281	.0281772677328722	.216845
587	60	91	9162	0	2	.666666666666667	.166666666666667	1	0	.297887925772128	.511805640337097	.569796117689698	.244292516176038	.0303259675253358	.969696969696281	.0281772677328722	.216845
587	60	91	9162	4	2	.714285714285714	.142857142857143	1	0	.297887925772128	.511805640337097	.569796117689698	.244292516176038	.0303259675253358	.969696969696281	.0281772677328722	.216845
587	60	91	9162	1	2	.8	.2	1	0	.297887925772128	.511805640337097	.569796117689698	.244292516176038	.0303259675253358	.969696969696281	.0281772677328722	.216845
587	60	91	9162	0	2	.666666666666667	.333333333333333	1	0	.297887925772128	.511805640337097	.569796117689698	.244292516176038	.0303259675253358	.969696969696281	.0281772677328722	.216845
587	60	91	9162	3	2	.8	.2	1	0	.297887925772128	.511805640337097	.569796117689698	.244292516176038	.0303259675253358	.969696969696281	.0281772677328722	.216845
587	60	91	9162	0	1	.833333333333333	0	1	0	.297887925772128	.511805640337097	.569796117689698	.244292516176038	.0303259675253358	.969696969696281	.0281772677328722	.216845
588	60	91	9162	3	2	.25	0	1	0	.297887925772128	.511805640337097	.569796117689698	.244292516176038	.0303259675253358	.969696969696281	.0281772677328722	.193744
588	60	91	9162	3	1	.666666666666667	0	1	0	.297887925772128	.511805640337097	.569796117689698	.244292516176038	.0303259675253358	.969696969696281	.0281772677328722	.193744
588	60	91	9162	2	1	.75	.25	1	0	.297887925772128	.511805640337097	.569796117689698	.244292516176038	.0303259675253358	.969696969696281	.0281772677328722	.193744
588	60	91	9162	3	2	.25	.25	1	0	.297887925772128	.511805640337097	.569796117689698	.244292516176038	.0303259675253358	.969696969696281	.0281772677328722	.193744
588	60	91	9162	1	2	.666666666666667	0	1	0	.297887925772128	.511805640337097	.569796117689698	.244292516176038	.0303259675253358	.969696969696281	.0281772677328722	.193744
588	60	91	9162	4	1	.571428571428571	0	1	0	.297887925772128	.511805640337097	.569796117689698	.244292516176038	.0303259675253358	.969696969696281	.0281772677328722	.193744
588	60	91	9162	1	1	.571428571428571	0	1	0	.297887925772128	.511805640337097	.569796117689698	.244292516176038	.0303259675253358	.969696969696281	.0281772677328722	.193744
588	60	91	9162	4	1	.333333333333333	.333333333333333	1	0	.297887925772128	.511805640337097	.569796117689698	.244292516176038	.0303259675253358	.969696969696281	.0281772677328722	.193744
588	60	91	9162	1	1	.333333333333333	.333333333333333	1	0	.297887925772128	.511805640337097	.569796117689698	.244292516176038	.0303259675253358	.969696969696281	.0281772677328722	.193744
588	60	91	9162	4	2	.428571428571429	.285714285714286	1	0	.297887925772128	.511805640337097	.569796117689698	.244292516176038	.0303259675253358	.969696969696281	.0281772677328722	.193744
588	60	91	9162	4	2	.428571428571429	.142857142857143	1	0	.297887925772128	.511805640337097	.569796117689698	.244292516176038	.0303259675253358	.969696969696281	.0281772677328722	.193744
588	60	91	9162	2	1	.428571428571429	.142857142857143	1	0	.297887925772128	.511805640337097	.569796117689698	.244292516176038	.0303259675253358	.969696969696281	.0281772677328722	.193744
588	60	91	9162	2	1	0	0	1	0	.297887925772128	.511805640337097	.569796117689698	.244292516176038	.0303259675253358	.969696969696281	.0281772677328722	.193744
588	60	91	9162	1	2	.8	.2	1	0	.297887925772128	.511805640337097	.569796117689698	.244292516176038	.0303259675253358	.969696969696281	.0281772677328722	.193744
588	60	91	9162	2	2	.6	.2	1	0	.297887925772128	.511805640337097	.569796117689698	.244292516176038	.0303259675253358	.969696969696281	.0281772677328722	.193744
588	60	91	9162	0	1	.6	.2	1	0	.297887925772128	.511805640337097	.569796117689698	.244292516176038	.0303259675253358	.969696969696281	.0281772677328722	.193744
588	60	91	9162	4	1	.5	.5	1	1	.297887925772128	.511805640337097	.569796117689698	.244292516176038	.0303259675253358	.969696969696281	.0281772677328722	.193744
588	60	91	9162	4	1	.444444444444444	.333333333333333	1	0	.297887925772128	.511805640337097	.569796117689698	.244292516176038	.0303259675253358	.969696969696281	.0281772677328722	.193744
588	60	91	9162	4	2	.6	.2	1	0	.297887925772128	.511805640337097	.569796117689698	.244292516176038	.0303259675253358	.969696969696281	.0281772677328722	.193744
588	60	91	9162	2	2	.6	.2	1	0	.297887925772128	.511805640337097	.569796117689698	.244292516176038	.0303259675253358	.969696969696281	.0281772677328722	.193744
588	60	91	9162	1	1	.666666666666667	0	1	0	.297887925772128	.511805640337097	.569796117689698	.244292516176038	.0303259675253358	.969696969696281	.0281772677328722	.193744
589	60	91	9162	4	1	.333333333333333	0	1	0	.297887925772128	.511805640337097	.569796117689698	.244292516176038	.0303259675253358	.969696969696281	.0281772677328722	.191433
589	60	91	9162	0	1	.666666666666667	0	1	0	.297887925772128	.511805640337097	.569796117689698	.244292516176038	.0303259675253358	.969696969696281	.0281772677328722	.191433
589	60	91	9162	3	1	.666666666666667	0	1	0	.297887925772128	.511805640337097	.569796117689698	.244292516176038	.0303259675253358	.969696969696281	.0281772677328722	.191433
589	60	91	9162	3	1	.692307692307692	.230769230769231	1	0	.297887925772128	.511805640337097	.569796117689698	.244292516176038	.0303259675253358	.969696969696281	.0281772677328722	.191433
589	60	91	9162	2	2	.692307692307692	.230769230769231	1	0	.297887925772128	.511805640337097	.569796117689698	.244292516176038	.0303259675253358	.969696969696281	.0281772677328722	.191433
589	60	91	9162	2	2	.625	.125	1	0	.297887925772128	.511805640337097	.569796117689698	.244292516176038	.0303259675253358	.969696969696281	.0281772677328722	.191433
589	60	91	9162	2	2	.444444444444444	.111111111111111	1	0	.297887925772128	.511805640337097	.569796117689698	.244292516176038	.0303259675253358	.969696969696281	.0281772677328722	.191433
589	60	91	9162	2	2	.428571428571429	.428571428571429	1	0	.297887925772128	.511805640337097	.569796117689698	.244292516176038	.0303259675253358	.969696969696281	.0281772677328722	.191433
589	60	91	9162	0	2	.6	.4	1	0	.297887925772128	.511805640337097	.569796117689698	.244292516176038	.0303259675253358	.969696969696281	.0281772677328722	.191433
589	60	91	9162	3	1	.5	.25	1	0	.297887925772128	.511805640337097	.569796117689698	.244292516176038	.0303259675253358	.969696969696281	.0281772677328722	.191433
589	60	91	9162	1	2	.333333333333333	0	1	0	.297887925772128	.511805640337097	.569796117689698	.244292516176038	.0303259675253358	.969696969696281	.0281772677328722	.191433
589	60	91	9162	3	1	.8	.2	1	0	.297887925772128	.511805640337097	.569796117689698	.244292516176038	.0303259675253358	.969696969696281	.0281772677328722	.191433
589	60	91	9162	2	1	.666666666666667	.333333333333333	1	0	.297887925772128	.511805640337097	.569796117689698	.244292516176038	.0303259675253358	.969696969696281	.0281772677328722	.191433
590	60	91	9162	3	1	.833333333333333	.333333333333333	1	0	.297887925772128	.511805640337097	.569796117689698	.244292516176038	.0303259675253358	.969696969696281	.0281772677328722	.199263
590	60	91	9162	3	2	.4	.2	1	0	.297887925772128	.511805640337097	.569796117689698	.244292516176038	.0303259675253358	.969696969696281	.0281772677328722	.199263
590	60	91	9162	0	1	.4	.2	1	0	.297887925772128	.511805640337097	.569796117689698	.244292516176038	.0303259675253358	.969696969696281	.0281772677328722	.199263
590	60	91	9162	3	1	.333333333333333	0	1	0	.297887925772128	.511805640337097	.569796117689698	.244292516176038	.0303259675253358	.969696969696281	.0281772677328722	.199263
590	60	91	9162	0	2	.666666666666667	0	1	0	.297887925772128	.511805640337097	.569796117689698	.244292516176038	.0303259675253358	.969696969696281	.0281772677328722	.199263
590	60	91	9162	4	2	.333333333333333	0	1	0	.297887925772128	.511805640337097	.569796117689698	.244292516176038	.0303259675253358	.969696969696281	.0281772677328722	.199263
590	60	91	9162	2	1	.833333333333333	.333333333333333	1	0	.297887925772128	.511805640337097	.569796117689698	.244292516176038	.0303259675253358	.969696969696281	.0281772677328722	.199263
590	60	91	9162	1	2	.5	.5	1	0	.297887925772128	.511805640337097	.569796117689698	.244292516176038	.0303259675253358	.969696969696281	.0281772677328722	.199263
590	60	91	9162	2	1	.2	0	1	0	.297887925772128	.511805640337097	.569796117689698	.244292516176038	.0303259675253358	.969696969696281	.0281772677328722	.199263
590	60	91	9162	0	1	.333333333333333	.166666666666667	1	0	.297887925772128	.511805640337097	.569796117689698	.244292516176038	.0303259675253358	.969696969696281	.0281772677328722	.199263
590	60	91	9162	4	2	.6	0	1	0	.297887925772128	.511805640337097	.569796117689698	.244292516176038	.0303259675253358	.969696969696281	.0281772677328722	.199263
590	60	91	9162	0	1	.6	0	1	0	.297887925772128	.511805640337097	.569796117689698	.244292516176038	.0303259675253358	.969696969696281	.0281772677328722	.199263
590	60	91	9162	3	2	.166666666666667	.166666666666667	1	0	.297887925772128	.511805640337097	.569796117689698	.244292516176038	.0303259675253358	.969696969696281	.0281772677328722	.199263
590	60	91	9162	0	1	.166666666666667	.166666666666667	1	0	.297887925772128	.511805640337097	.569796117689698	.244292516176038	.0303259675253358	.969696969696281	.0281772677328722	.199263
591	60	91	9162	3	2	.75	0	1	0	.297887925772128	.511805640337097	.569796117689698	.244292516176038	.0303259675253358	.969696969696281	.0281772677328722	.186907
591	60	91	9162	3	2	.8	0	1	0	.297887925772128	.511805640337097	.569796117689698	.244292516176038	.0303259675253358	.969696969696281	.0281772677328722	.186907
591	60	91	9162	0	2	.666666666666667	.333333333333333	1	0	.297887925772128	.511805640337097	.569796117689698	.244292516176038	.0303259675253358	.969696969696281	.0281772677328722	.186907
591	60	91	9162	3	2	.666666666666667	0	1	0	.297887925772128	.511805640337097	.569796117689698	.244292516176038	.0303259675253358	.969696969696281	.0281772677328722	.186907
591	60	91	9162	0	1	.6	0	1	0	.297887925772128	.511805640337097	.569796117689698	.244292516176038	.0303259675253358	.969696969696281	.0281772677328722	.186907
591	60	91	9162	2	2	.8	0	1	0	.297887925772128	.511805640337097	.569796117689698	.244292516176038	.0303259675253358	.969696969696281	.0281772677328722	.186907
591	60	91	9162	1	1	.714285714285714	0	1	0	.297887925772128	.511805640337097	.569796117689698	.244292516176038	.0303259675253358	.969696969696281	.0281772677328722	.186907
591	60	91	9162	1	1	.833333333333333	.166666666666667	1	0	.297887925772128	.511805640337097	.569796117689698	.244292516176038	.0303259675253358	.969696969696281	.0281772677328722	.186907
591	60	91	9162	3	1	.666666666666667	.166666666666667	1	0	.297887925772128	.511805640337097	.569796117689698	.244292516176038	.0303259675253358	.969696969696281	.0281772677328722	.186907
591	60	91	9162	0	1	.666666666666667	.166666666666667	1	0	.297887925772128	.511805640337097	.569796117689698	.244292516176038	.0303259675253358	.969696969696281	.0281772677328722	.186907
591	60	91	9162	3	1	.833333333333333	.0833333333333333	1	0	.297887925772128	.511805640337097	.569796117689698	.244292516176038	.0303259675253358	.969696969696281	.0281772677328722	.186907
591	60	91	9162	2	1	.4	0	1	0	.297887925772128	.511805640337097	.569796117689698	.244292516176038	.0303259675253358	.969696969696281	.0281772677328722	.186907
591	60	91	9162	2	1	.545454545454545	.0909090909090909	1	0	.297887925772128	.511805640337097	.569796117689698	.244292516176038	.0303259675253358	.969696969696281	.0281772677328722	.186907
591	60	91	9162	0	1	.545454545454545	.0909090909090909	1	0	.297887925772128	.511805640337097	.569796117689698	.244292516176038	.0303259675253358	.969696969696281	.0281772677328722	.186907
591	60	91	9162	3	1	.2	.4	1	0	.297887925772128	.511805640337097	.569796117689698	.244292516176038	.0303259675253358	.969696969696281	.0281772677328722	.186907
591	60	91	9162	4	2	.625	.125	1	0	.297887925772128	.511805640337097	.569796117689698	.244292516176038	.0303259675253358	.969696969696281	.0281772677328722	.186907
592	60	91	9162	0	2	.625	.125	1	0	.297887925772128	.511805640337097	.569796117689698	.244292516176038	.0303259675253358	.969696969696281	.0281772677328722	.188783
592	60	91	9162	3	2	.625	.125	1	0	.297887925772128	.511805640337097	.569796117689698	.244292516176038	.0303259675253358	.969696969696281	.0281772677328722	.188783
592	60	91	9162	3	2	.833333333333333	0	1	1	.297887925772128	.511805640337097	.569796117689698	.244292516176038	.0303259675253358	.969696969696281	.0281772677328722	.188783
592	60	91	9162	2	2	.75	.25	1	0	.297887925772128	.511805640337097	.569796117689698	.244292516176038	.0303259675253358	.969696969696281	.0281772677328722	.188783
592	60	91	9162	0	2	.833333333333333	0	1	1	.297887925772128	.511805640337097	.569796117689698	.244292516176038	.0303259675253358	.969696969696281	.0281772677328722	.188783
592	60	91	9162	2	1	.5	.25	1	0	.297887925772128	.511805640337097	.569796117689698	.244292516176038	.0303259675253358	.969696969696281	.0281772677328722	.188783
592	60	91	9162	1	2	.75	.25	1	0	.297887925772128	.511805640337097	.569796117689698	.244292516176038	.0303259675253358	.969696969696281	.0281772677328722	.188783
592	60	91	9162	2	1	.8	.1	1	0	.297887925772128	.511805640337097	.569796117689698	.244292516176038	.0303259675253358	.969696969696281	.0281772677328722	.188783
592	60	91	9162	3	1	.666666666666667	0	1	1	.297887925772128	.511805640337097	.569796117689698	.244292516176038	.0303259675253358	.969696969696281	.0281772677328722	.188783
593	60	91	9162	4	1	.833333333333333	.333333333333333	1	0	.297887925772128	.511805640337097	.569796117689698	.244292516176038	.0303259675253358	.969696969696281	.0281772677328722	.205338
593	60	91	9162	0	2	.75	0	1	0	.297887925772128	.511805640337097	.569796117689698	.244292516176038	.0303259675253358	.969696969696281	.0281772677328722	.205338
593	60	91	9162	2	2	.666666666666667	0	1	0	.297887925772128	.511805640337097	.569796117689698	.244292516176038	.0303259675253358	.969696969696281	.0281772677328722	.205338
593	60	91	9162	4	1	.8	.6	1	1	.297887925772128	.511805640337097	.569796117689698	.244292516176038	.0303259675253358	.969696969696281	.0281772677328722	.205338
593	60	91	9162	2	1	.5	0	1	0	.297887925772128	.511805640337097	.569796117689698	.244292516176038	.0303259675253358	.969696969696281	.0281772677328722	.205338
593	60	91	9162	3	2	.5	.333333333333333	1	0	.297887925772128	.511805640337097	.569796117689698	.244292516176038	.0303259675253358	.969696969696281	.0281772677328722	.205338
593	60	91	9162	3	2	.75	.125	1	0	.297887925772128	.511805640337097	.569796117689698	.244292516176038	.0303259675253358	.969696969696281	.0281772677328722	.205338
593	60	91	9162	4	2	.666666666666667	0	1	0	.297887925772128	.511805640337097	.569796117689698	.244292516176038	.0303259675253358	.969696969696281	.0281772677328722	.205338
593	60	91	9162	2	1	.75	0	1	0	.297887925772128	.511805640337097	.569796117689698	.244292516176038	.0303259675253358	.969696969696281	.0281772677328722	.205338
593	60	91	9162	4	2	.6	0	1	0	.297887925772128	.511805640337097	.569796117689698	.244292516176038	.0303259675253358	.969696969696281	.0281772677328722	.205338
593	60	91	9162	0	1	.6	0	1	0	.297887925772128	.511805640337097	.569796117689698	.244292516176038	.0303259675253358	.969696969696281	.0281772677328722	.205338
593	60	91	9162	2	2	.857142857142857	.142857142857143	1	0	.297887925772128	.511805640337097	.569796117689698	.244292516176038	.0303259675253358	.969696969696281	.0281772677328722	.205338
593	60	91	9162	3	1	.5	.25	1	0	.297887925772128	.511805640337097	.569796117689698	.244292516176038	.0303259675253358	.969696969696281	.0281772677328722	.205338
593	60	91	9162	3	1	.5	.333333333333333	1	0	.297887925772128	.511805640337097	.569796117689698	.244292516176038	.0303259675253358	.969696969696281	.0281772677328722	.205338
593	60	91	9162	0	1	.666666666666667	.166666666666667	1	0	.297887925772128	.511805640337097	.569796117689698	.244292516176038	.0303259675253358	.969696969696281	.0281772677328722	.205338
594	60	91	9162	4	1	.625	.25	1	0	.297887925772128	.511805640337097	.569796117689698	.244292516176038	.0303259675253358	.969696969696281	.0281772677328722	.200141
594	60	91	9162	3	1	.666666666666667	0	1	0	.297887925772128	.511805640337097	.569796117689698	.244292516176038	.0303259675253358	.969696969696281	.0281772677328722	.200141
594	60	91	9162	0	1	.666666666666667	0	1	0	.297887925772128	.511805640337097	.569796117689698	.244292516176038	.0303259675253358	.969696969696281	.0281772677328722	.200141
594	60	91	9162	3	1	.833333333333333	.0833333333333333	1	0	.297887925772128	.511805640337097	.569796117689698	.244292516176038	.0303259675253358	.969696969696281	.0281772677328722	.200141
594	60	91	9162	4	1	.833333333333333	.166666666666667	1	0	.297887925772128	.511805640337097	.569796117689698	.244292516176038	.0303259675253358	.969696969696281	.0281772677328722	.200141
594	60	91	9162	1	1	.2	.4	1	0	.297887925772128	.511805640337097	.569796117689698	.244292516176038	.0303259675253358	.969696969696281	.0281772677328722	.200141
594	60	91	9162	2	1	.875	.375	1	0	.297887925772128	.511805640337097	.569796117689698	.244292516176038	.0303259675253358	.969696969696281	.0281772677328722	.200141
594	60	91	9162	3	1	.571428571428571	0	1	0	.297887925772128	.511805640337097	.569796117689698	.244292516176038	.0303259675253358	.969696969696281	.0281772677328722	.200141
594	60	91	9162	2	2	.571428571428571	0	1	0	.297887925772128	.511805640337097	.569796117689698	.244292516176038	.0303259675253358	.969696969696281	.0281772677328722	.200141
594	60	91	9162	2	1	.6	.2	1	0	.297887925772128	.511805640337097	.569796117689698	.244292516176038	.0303259675253358	.969696969696281	.0281772677328722	.200141
594	60	91	9162	3	1	.6	.2	1	0	.297887925772128	.511805640337097	.569796117689698	.244292516176038	.0303259675253358	.969696969696281	.0281772677328722	.200141
594	60	91	9162	1	2	.857142857142857	.142857142857143	1	0	.297887925772128	.511805640337097	.569796117689698	.244292516176038	.0303259675253358	.969696969696281	.0281772677328722	.200141
594	60	91	9162	3	1	.666666666666667	.166666666666667	1	0	.297887925772128	.511805640337097	.569796117689698	.244292516176038	.0303259675253358	.969696969696281	.0281772677328722	.200141
594	60	91	9162	2	1	.666666666666667	.166666666666667	1	0	.297887925772128	.511805640337097	.569796117689698	.244292516176038	.0303259675253358	.969696969696281	.0281772677328722	.200141
594	60	91	9162	1	1	.666666666666667	0	1	0	.297887925772128	.511805640337097	.569796117689698	.244292516176038	.0303259675253358	.969696969696281	.0281772677328722	.200141
594	60	91	9162	2	1	.75	0	1	0	.297887925772128	.511805640337097	.569796117689698	.244292516176038	.0303259675253358	.969696969696281	.0281772677328722	.200141
595	60	91	9162	4	1	.666666666666667	.166666666666667	1	0	.297887925772128	.511805640337097	.569796117689698	.244292516176038	.0303259675253358	.969696969696281	.0281772677328722	.185006
595	60	91	9162	1	2	.666666666666667	.166666666666667	1	0	.297887925772128	.511805640337097	.569796117689698	.244292516176038	.0303259675253358	.969696969696281	.0281772677328722	.185006
595	60	91	9162	3	1	.833333333333333	.333333333333333	1	0	.297887925772128	.511805640337097	.569796117689698	.244292516176038	.0303259675253358	.969696969696281	.0281772677328722	.185006
595	60	91	9162	2	1	.666666666666667	0	1	0	.297887925772128	.511805640337097	.569796117689698	.244292516176038	.0303259675253358	.969696969696281	.0281772677328722	.185006
595	60	91	9162	3	2	.8	0	1	0	.297887925772128	.511805640337097	.569796117689698	.244292516176038	.0303259675253358	.969696969696281	.0281772677328722	.185006
595	60	91	9162	2	1	.714285714285714	.142857142857143	1	0	.297887925772128	.511805640337097	.569796117689698	.244292516176038	.0303259675253358	.969696969696281	.0281772677328722	.185006
595	60	91	9162	3	1	.571428571428571	.428571428571429	1	0	.297887925772128	.511805640337097	.569796117689698	.244292516176038	.0303259675253358	.969696969696281	.0281772677328722	.185006
595	60	91	9162	1	1	.571428571428571	.428571428571429	1	0	.297887925772128	.511805640337097	.569796117689698	.244292516176038	.0303259675253358	.969696969696281	.0281772677328722	.185006
595	60	91	9162	1	2	.4	0	1	0	.297887925772128	.511805640337097	.569796117689698	.244292516176038	.0303259675253358	.969696969696281	.0281772677328722	.185006
595	60	91	9162	3	1	.714285714285714	.142857142857143	1	0	.297887925772128	.511805640337097	.569796117689698	.244292516176038	.0303259675253358	.969696969696281	.0281772677328722	.185006
595	60	91	9162	0	2	.714285714285714	.142857142857143	1	0	.297887925772128	.511805640337097	.569796117689698	.244292516176038	.0303259675253358	.969696969696281	.0281772677328722	.185006
595	60	91	9162	3	1	.666666666666667	0	1	0	.297887925772128	.511805640337097	.569796117689698	.244292516176038	.0303259675253358	.969696969696281	.0281772677328722	.185006
595	60	91	9162	1	1	.5	.25	1	0	.297887925772128	.511805640337097	.569796117689698	.244292516176038	.0303259675253358	.969696969696281	.0281772677328722	.185006
595	60	91	9162	1	1	.833333333333333	0	1	0	.297887925772128	.511805640337097	.569796117689698	.244292516176038	.0303259675253358	.969696969696281	.0281772677328722	.185006
596	60	91	9162	2	2	.833333333333333	0	1	0	.297887925772128	.511805640337097	.569796117689698	.244292516176038	.0303259675253358	.969696969696281	.0281772677328722	.224612
596	60	91	9162	4	1	.2	.2	1	0	.297887925772128	.511805640337097	.569796117689698	.244292516176038	.0303259675253358	.969696969696281	.0281772677328722	.224612
596	60	91	9162	1	1	.2	.2	1	0	.297887925772128	.511805640337097	.569796117689698	.244292516176038	.0303259675253358	.969696969696281	.0281772677328722	.224612
596	60	91	9162	3	1	.4	0	1	0	.297887925772128	.511805640337097	.569796117689698	.244292516176038	.0303259675253358	.969696969696281	.0281772677328722	.224612
596	60	91	9162	1	1	.4	0	1	0	.297887925772128	.511805640337097	.569796117689698	.244292516176038	.0303259675253358	.969696969696281	.0281772677328722	.224612
596	60	91	9162	2	2	0	.333333333333333	1	1	.297887925772128	.511805640337097	.569796117689698	.244292516176038	.0303259675253358	.969696969696281	.0281772677328722	.224612
596	60	91	9162	4	2	.777777777777778	.111111111111111	1	1	.297887925772128	.511805640337097	.569796117689698	.244292516176038	.0303259675253358	.969696969696281	.0281772677328722	.224612
596	60	91	9162	2	2	.777777777777778	.111111111111111	1	1	.297887925772128	.511805640337097	.569796117689698	.244292516176038	.0303259675253358	.969696969696281	.0281772677328722	.224612
596	60	91	9162	1	2	0	0	1	1	.297887925772128	.511805640337097	.569796117689698	.244292516176038	.0303259675253358	.969696969696281	.0281772677328722	.224612
596	60	91	9162	2	1	.666666666666667	0	1	0	.297887925772128	.511805640337097	.569796117689698	.244292516176038	.0303259675253358	.969696969696281	.0281772677328722	.224612
596	60	91	9162	4	2	.5	0	1	0	.297887925772128	.511805640337097	.569796117689698	.244292516176038	.0303259675253358	.969696969696281	.0281772677328722	.224612
596	60	91	9162	2	1	.5	0	1	0	.297887925772128	.511805640337097	.569796117689698	.244292516176038	.0303259675253358	.969696969696281	.0281772677328722	.224612
596	60	91	9162	0	1	.777777777777778	.111111111111111	1	0	.297887925772128	.511805640337097	.569796117689698	.244292516176038	.0303259675253358	.969696969696281	.0281772677328722	.224612
596	60	91	9162	4	1	.777777777777778	.111111111111111	1	0	.297887925772128	.511805640337097	.569796117689698	.244292516176038	.0303259675253358	.969696969696281	.0281772677328722	.224612
596	60	91	9162	3	2	.75	.25	1	0	.297887925772128	.511805640337097	.569796117689698	.244292516176038	.0303259675253358	.969696969696281	.0281772677328722	.224612
597	60	91	9162	4	1	.25	.25	0	0	.297887925772128	.511805640337097	.569796117689698	.244292516176038	.0303259675253358	.969696969696281	.0281772677328722	.635353
597	60	91	9162	1	1	.636363636363636	.272727272727273	0	0	.297887925772128	.511805640337097	.569796117689698	.244292516176038	.0303259675253358	.969696969696281	.0281772677328722	.635353
597	60	91	9162	4	1	.428571428571429	.428571428571429	0	0	.297887925772128	.511805640337097	.569796117689698	.244292516176038	.0303259675253358	.969696969696281	.0281772677328722	.635353
597	60	91	9162	0	2	.428571428571429	.428571428571429	0	0	.297887925772128	.511805640337097	.569796117689698	.244292516176038	.0303259675253358	.969696969696281	.0281772677328722	.635353
597	60	91	9162	0	2	.333333333333333	0	0	1	.297887925772128	.511805640337097	.569796117689698	.244292516176038	.0303259675253358	.969696969696281	.0281772677328722	.635353
597	60	91	9162	4	1	.4375	.1875	0	0	.297887925772128	.511805640337097	.569796117689698	.244292516176038	.0303259675253358	.969696969696281	.0281772677328722	.635353
597	60	91	9162	1	1	.4375	.1875	0	0	.297887925772128	.511805640337097	.569796117689698	.244292516176038	.0303259675253358	.969696969696281	.0281772677328722	.635353
597	60	91	9162	4	1	.4375	.1875	0	0	.297887925772128	.511805640337097	.569796117689698	.244292516176038	.0303259675253358	.969696969696281	.0281772677328722	.635353
597	60	91	9162	2	2	.4375	.1875	0	0	.297887925772128	.511805640337097	.569796117689698	.244292516176038	.0303259675253358	.969696969696281	.0281772677328722	.635353
597	60	91	9162	0	1	.4375	.1875	0	0	.297887925772128	.511805640337097	.569796117689698	.244292516176038	.0303259675253358	.969696969696281	.0281772677328722	.635353
597	60	91	9162	3	2	0	0	0	0	.297887925772128	.511805640337097	.569796117689698	.244292516176038	.0303259675253358	.969696969696281	.0281772677328722	.635353
597	60	91	9162	4	1	.333333333333333	.333333333333333	0	0	.297887925772128	.511805640337097	.569796117689698	.244292516176038	.0303259675253358	.969696969696281	.0281772677328722	.635353
597	60	91	9162	1	2	.333333333333333	.333333333333333	0	0	.297887925772128	.511805640337097	.569796117689698	.244292516176038	.0303259675253358	.969696969696281	.0281772677328722	.635353
597	60	91	9162	3	1	.666666666666667	.5	0	0	.297887925772128	.511805640337097	.569796117689698	.244292516176038	.0303259675253358	.969696969696281	.0281772677328722	.635353
597	60	91	9162	3	2	.833333333333333	.333333333333333	0	0	.297887925772128	.511805640337097	.569796117689698	.244292516176038	.0303259675253358	.969696969696281	.0281772677328722	.635353
597	60	91	9162	2	2	.75	.375	0	0	.297887925772128	.511805640337097	.569796117689698	.244292516176038	.0303259675253358	.969696969696281	.0281772677328722	.635353
597	60	91	9162	4	1	.444444444444444	.444444444444444	0	0	.297887925772128	.511805640337097	.569796117689698	.244292516176038	.0303259675253358	.969696969696281	.0281772677328722	.635353
597	60	91	9162	4	2	.222222222222222	.333333333333333	0	0	.297887925772128	.511805640337097	.569796117689698	.244292516176038	.0303259675253358	.969696969696281	.0281772677328722	.635353
597	60	91	9162	1	1	.222222222222222	.333333333333333	0	0	.297887925772128	.511805640337097	.569796117689698	.244292516176038	.0303259675253358	.969696969696281	.0281772677328722	.635353
597	60	91	9162	2	2	.7	.3	0	0	.297887925772128	.511805640337097	.569796117689698	.244292516176038	.0303259675253358	.969696969696281	.0281772677328722	.635353
597	60	91	9162	1	2	.5	.375	0	0	.297887925772128	.511805640337097	.569796117689698	.244292516176038	.0303259675253358	.969696969696281	.0281772677328722	.635353
597	60	91	9162	1	1	.5	0	0	0	.297887925772128	.511805640337097	.569796117689698	.244292516176038	.0303259675253358	.969696969696281	.0281772677328722	.635353
597	60	91	9162	1	1	.666666666666667	0	0	0	.297887925772128	.511805640337097	.569796117689698	.244292516176038	.0303259675253358	.969696969696281	.0281772677328722	.635353
597	60	91	9162	3	1	.333333333333333	.166666666666667	0	0	.297887925772128	.511805640337097	.569796117689698	.244292516176038	.0303259675253358	.969696969696281	.0281772677328722	.635353
597	60	91	9162	0	2	.333333333333333	.166666666666667	0	0	.297887925772128	.511805640337097	.569796117689698	.244292516176038	.0303259675253358	.969696969696281	.0281772677328722	.635353
597	60	91	9162	4	2	.333333333333333	.25	0	0	.297887925772128	.511805640337097	.569796117689698	.244292516176038	.0303259675253358	.969696969696281	.0281772677328722	.635353
597	60	91	9162	2	1	.333333333333333	.25	0	0	.297887925772128	.511805640337097	.569796117689698	.244292516176038	.0303259675253358	.969696969696281	.0281772677328722	.635353
597	60	91	9162	0	1	.333333333333333	.25	0	0	.297887925772128	.511805640337097	.569796117689698	.244292516176038	.0303259675253358	.969696969696281	.0281772677328722	.635353
597	60	91	9162	3	1	0	0	0	0	.297887925772128	.511805640337097	.569796117689698	.244292516176038	.0303259675253358	.969696969696281	.0281772677328722	.635353
597	60	91	9162	0	1	0	0	0	0	.297887925772128	.511805640337097	.569796117689698	.244292516176038	.0303259675253358	.969696969696281	.0281772677328722	.635353
598	60	91	9162	4	1	.5	.25	0	1	.297887925772128	.511805640337097	.569796117689698	.244292516176038	.0303259675253358	.969696969696281	.0281772677328722	.547252
598	60	91	9162	3	2	.75	.5	0	1	.297887925772128	.511805640337097	.569796117689698	.244292516176038	.0303259675253358	.969696969696281	.0281772677328722	.547252
598	60	91	9162	4	2	0	.166666666666667	0	0	.297887925772128	.511805640337097	.569796117689698	.244292516176038	.0303259675253358	.969696969696281	.0281772677328722	.547252
598	60	91	9162	1	1	0	.166666666666667	0	0	.297887925772128	.511805640337097	.569796117689698	.244292516176038	.0303259675253358	.969696969696281	.0281772677328722	.547252
598	60	91	9162	3	1	.714285714285714	.142857142857143	0	0	.297887925772128	.511805640337097	.569796117689698	.244292516176038	.0303259675253358	.969696969696281	.0281772677328722	.547252
598	60	91	9162	0	2	.666666666666667	.333333333333333	0	1	.297887925772128	.511805640337097	.569796117689698	.244292516176038	.0303259675253358	.969696969696281	.0281772677328722	.547252
598	60	91	9162	1	1	.461538461538462	.153846153846154	0	0	.297887925772128	.511805640337097	.569796117689698	.244292516176038	.0303259675253358	.969696969696281	.0281772677328722	.547252
598	60	91	9162	3	2	.545454545454545	.181818181818182	0	0	.297887925772128	.511805640337097	.569796117689698	.244292516176038	.0303259675253358	.969696969696281	.0281772677328722	.547252
598	60	91	9162	2	2	.545454545454545	.181818181818182	0	0	.297887925772128	.511805640337097	.569796117689698	.244292516176038	.0303259675253358	.969696969696281	.0281772677328722	.547252
598	60	91	9162	0	2	.545454545454545	.181818181818182	0	0	.297887925772128	.511805640337097	.569796117689698	.244292516176038	.0303259675253358	.969696969696281	.0281772677328722	.547252
598	60	91	9162	3	1	.5	0	0	0	.297887925772128	.511805640337097	.569796117689698	.244292516176038	.0303259675253358	.969696969696281	.0281772677328722	.547252
598	60	91	9162	1	2	.5	0	0	0	.297887925772128	.511805640337097	.569796117689698	.244292516176038	.0303259675253358	.969696969696281	.0281772677328722	.547252
598	60	91	9162	4	1	.714285714285714	.571428571428571	0	0	.297887925772128	.511805640337097	.569796117689698	.244292516176038	.0303259675253358	.969696969696281	.0281772677328722	.547252
598	60	91	9162	1	2	.428571428571429	.142857142857143	0	0	.297887925772128	.511805640337097	.569796117689698	.244292516176038	.0303259675253358	.969696969696281	.0281772677328722	.547252
598	60	91	9162	0	2	.428571428571429	.142857142857143	0	0	.297887925772128	.511805640337097	.569796117689698	.244292516176038	.0303259675253358	.969696969696281	.0281772677328722	.547252
598	60	91	9162	4	2	.6	.2	0	0	.297887925772128	.511805640337097	.569796117689698	.244292516176038	.0303259675253358	.969696969696281	.0281772677328722	.547252
598	60	91	9162	4	1	.625	.5	0	0	.297887925772128	.511805640337097	.569796117689698	.244292516176038	.0303259675253358	.969696969696281	.0281772677328722	.547252
598	60	91	9162	0	2	.625	.5	0	0	.297887925772128	.511805640337097	.569796117689698	.244292516176038	.0303259675253358	.969696969696281	.0281772677328722	.547252
598	60	91	9162	4	2	.5	.25	0	1	.297887925772128	.511805640337097	.569796117689698	.244292516176038	.0303259675253358	.969696969696281	.0281772677328722	.547252
598	60	91	9162	2	2	.333333333333333	.166666666666667	0	0	.297887925772128	.511805640337097	.569796117689698	.244292516176038	.0303259675253358	.969696969696281	.0281772677328722	.547252
598	60	91	9162	4	2	.555555555555556	.222222222222222	0	0	.297887925772128	.511805640337097	.569796117689698	.244292516176038	.0303259675253358	.969696969696281	.0281772677328722	.547252
599	60	91	9162	0	1	.75	.25	1	0	.297887925772128	.511805640337097	.569796117689698	.244292516176038	.0303259675253358	.969696969696281	.0281772677328722	.257241
599	60	91	9162	4	2	.8	.4	1	0	.297887925772128	.511805640337097	.569796117689698	.244292516176038	.0303259675253358	.969696969696281	.0281772677328722	.257241
599	60	91	9162	0	2	.333333333333333	.333333333333333	1	0	.297887925772128	.511805640337097	.569796117689698	.244292516176038	.0303259675253358	.969696969696281	.0281772677328722	.257241
599	60	91	9162	2	1	.75	0	1	0	.297887925772128	.511805640337097	.569796117689698	.244292516176038	.0303259675253358	.969696969696281	.0281772677328722	.257241
599	60	91	9162	4	1	.2	.2	1	0	.297887925772128	.511805640337097	.569796117689698	.244292516176038	.0303259675253358	.969696969696281	.0281772677328722	.257241
599	60	91	9162	3	1	.2	.2	1	0	.297887925772128	.511805640337097	.569796117689698	.244292516176038	.0303259675253358	.969696969696281	.0281772677328722	.257241
599	60	91	9162	4	2	.833333333333333	.5	1	0	.297887925772128	.511805640337097	.569796117689698	.244292516176038	.0303259675253358	.969696969696281	.0281772677328722	.257241
599	60	91	9162	3	2	.833333333333333	.333333333333333	1	0	.297887925772128	.511805640337097	.569796117689698	.244292516176038	.0303259675253358	.969696969696281	.0281772677328722	.257241
599	60	91	9162	3	2	.333333333333333	.333333333333333	1	0	.297887925772128	.511805640337097	.569796117689698	.244292516176038	.0303259675253358	.969696969696281	.0281772677328722	.257241
599	60	91	9162	2	1	.333333333333333	.333333333333333	1	0	.297887925772128	.511805640337097	.569796117689698	.244292516176038	.0303259675253358	.969696969696281	.0281772677328722	.257241
599	60	91	9162	1	1	.666666666666667	0	1	0	.297887925772128	.511805640337097	.569796117689698	.244292516176038	.0303259675253358	.969696969696281	.0281772677328722	.257241
599	60	91	9162	1	2	.666666666666667	.166666666666667	1	1	.297887925772128	.511805640337097	.569796117689698	.244292516176038	.0303259675253358	.969696969696281	.0281772677328722	.257241
599	60	91	9162	3	2	.571428571428571	.142857142857143	1	0	.297887925772128	.511805640337097	.569796117689698	.244292516176038	.0303259675253358	.969696969696281	.0281772677328722	.257241
599	60	91	9162	4	1	.8	.4	1	0	.297887925772128	.511805640337097	.569796117689698	.244292516176038	.0303259675253358	.969696969696281	.0281772677328722	.257241
599	60	91	9162	1	2	.75	.25	1	0	.297887925772128	.511805640337097	.569796117689698	.244292516176038	.0303259675253358	.969696969696281	.0281772677328722	.257241
599	60	91	9162	3	2	.636363636363636	.454545454545455	1	0	.297887925772128	.511805640337097	.569796117689698	.244292516176038	.0303259675253358	.969696969696281	.0281772677328722	.257241
179	30	26	2638	4	2	.5	0	1	0	.349614718506375	.502848824075358	.527747797494873	.279837353480087	.0326046032980873	.952720207253722	.03195200923672	1.958938
179	30	26	2638	4	2	.5	0	1	0	.349614718506375	.502848824075358	.527747797494873	.279837353480087	.0326046032980873	.952720207253722	.03195200923672	1.958938
179	30	26	2638	3	2	0	0	1	0	.349614718506375	.502848824075358	.527747797494873	.279837353480087	.0326046032980873	.952720207253722	.03195200923672	1.958938
179	30	26	2638	1	1	0	0	1	0	.349614718506375	.502848824075358	.527747797494873	.279837353480087	.0326046032980873	.952720207253722	.03195200923672	1.958938
179	30	26	2638	2	1	.333333333333333	0	1	0	.349614718506375	.502848824075358	.527747797494873	.279837353480087	.0326046032980873	.952720207253722	.03195200923672	1.958938
179	30	26	2638	3	2	.5	0	1	0	.349614718506375	.502848824075358	.527747797494873	.279837353480087	.0326046032980873	.952720207253722	.03195200923672	1.958938
179	30	26	2638	0	2	.5	0	1	0	.349614718506375	.502848824075358	.527747797494873	.279837353480087	.0326046032980873	.952720207253722	.03195200923672	1.958938
179	30	26	2638	2	2	.5	0	1	0	.349614718506375	.502848824075358	.527747797494873	.279837353480087	.0326046032980873	.952720207253722	.03195200923672	1.958938
179	30	26	2638	3	2	.666666666666667	0	1	0	.349614718506375	.502848824075358	.527747797494873	.279837353480087	.0326046032980873	.952720207253722	.03195200923672	1.958938
179	30	26	2638	3	2	.666666666666667	0	1	0	.349614718506375	.502848824075358	.527747797494873	.279837353480087	.0326046032980873	.952720207253722	.03195200923672	1.958938
179	30	26	2638	2	1	.833333333333333	0	1	0	.349614718506375	.502848824075358	.527747797494873	.279837353480087	.0326046032980873	.952720207253722	.03195200923672	1.958938
179	30	26	2638	3	1	.555555555555556	0	1	0	.349614718506375	.502848824075358	.527747797494873	.279837353480087	.0326046032980873	.952720207253722	.03195200923672	1.958938
179	30	26	2638	0	2	.5	0	1	0	.349614718506375	.502848824075358	.527747797494873	.279837353480087	.0326046032980873	.952720207253722	.03195200923672	1.958938
180	30	26	2638	2	2	.25	0	1	0	.349614718506375	.502848824075358	.527747797494873	.279837353480087	.0326046032980873	.952720207253722	.03195200923672	1.855496
180	30	26	2638	0	2	.25	0	1	0	.349614718506375	.502848824075358	.527747797494873	.279837353480087	.0326046032980873	.952720207253722	.03195200923672	1.855496
180	30	26	2638	1	2	.166666666666667	.166666666666667	1	0	.349614718506375	.502848824075358	.527747797494873	.279837353480087	.0326046032980873	.952720207253722	.03195200923672	1.855496
180	30	26	2638	0	1	.166666666666667	.166666666666667	1	0	.349614718506375	.502848824075358	.527747797494873	.279837353480087	.0326046032980873	.952720207253722	.03195200923672	1.855496
180	30	26	2638	0	1	.6	.4	1	0	.349614718506375	.502848824075358	.527747797494873	.279837353480087	.0326046032980873	.952720207253722	.03195200923672	1.855496
180	30	26	2638	0	1	.5	0	1	0	.349614718506375	.502848824075358	.527747797494873	.279837353480087	.0326046032980873	.952720207253722	.03195200923672	1.855496
180	30	26	2638	3	2	.666666666666667	0	1	0	.349614718506375	.502848824075358	.527747797494873	.279837353480087	.0326046032980873	.952720207253722	.03195200923672	1.855496
180	30	26	2638	3	1	.666666666666667	0	1	0	.349614718506375	.502848824075358	.527747797494873	.279837353480087	.0326046032980873	.952720207253722	.03195200923672	1.855496
180	30	26	2638	4	2	.6	.2	1	0	.349614718506375	.502848824075358	.527747797494873	.279837353480087	.0326046032980873	.952720207253722	.03195200923672	1.855496
180	30	26	2638	1	1	.6	.2	1	0	.349614718506375	.502848824075358	.527747797494873	.279837353480087	.0326046032980873	.952720207253722	.03195200923672	1.855496
180	30	26	2638	4	2	.5	0	1	0	.349614718506375	.502848824075358	.527747797494873	.279837353480087	.0326046032980873	.952720207253722	.03195200923672	1.855496
180	30	26	2638	1	2	.5	0	1	0	.349614718506375	.502848824075358	.527747797494873	.279837353480087	.0326046032980873	.952720207253722	.03195200923672	1.855496
180	30	26	2638	0	1	.8	0	1	0	.349614718506375	.502848824075358	.527747797494873	.279837353480087	.0326046032980873	.952720207253722	.03195200923672	1.855496
180	30	26	2638	4	2	.75	.25	1	0	.349614718506375	.502848824075358	.527747797494873	.279837353480087	.0326046032980873	.952720207253722	.03195200923672	1.855496
180	30	26	2638	0	1	.333333333333333	0	1	0	.349614718506375	.502848824075358	.527747797494873	.279837353480087	.0326046032980873	.952720207253722	.03195200923672	1.855496
180	30	26	2638	1	2	.5	.333333333333333	1	0	.349614718506375	.502848824075358	.527747797494873	.279837353480087	.0326046032980873	.952720207253722	.03195200923672	1.855496
104	20	15	1537	4	2	.5	0	0	0	.230185268865774	.545729778581358	.561274288296625	.332580207862537	.0331676457297942	.878495660559489	.0323090826931722	1.300541
104	20	15	1537	1	1	.5	0	0	0	.230185268865774	.545729778581358	.561274288296625	.332580207862537	.0331676457297942	.878495660559489	.0323090826931722	1.300541
104	20	15	1537	3	2	.5	.0833333333333333	0	0	.230185268865774	.545729778581358	.561274288296625	.332580207862537	.0331676457297942	.878495660559489	.0323090826931722	1.300541
104	20	15	1537	0	2	.5	.0833333333333333	0	0	.230185268865774	.545729778581358	.561274288296625	.332580207862537	.0331676457297942	.878495660559489	.0323090826931722	1.300541
104	20	15	1537	2	1	.857142857142857	.571428571428571	0	0	.230185268865774	.545729778581358	.561274288296625	.332580207862537	.0331676457297942	.878495660559489	.0323090826931722	1.300541
104	20	15	1537	1	2	.75	.5	0	1	.230185268865774	.545729778581358	.561274288296625	.332580207862537	.0331676457297942	.878495660559489	.0323090826931722	1.300541
104	20	15	1537	1	2	.714285714285714	.285714285714286	0	0	.230185268865774	.545729778581358	.561274288296625	.332580207862537	.0331676457297942	.878495660559489	.0323090826931722	1.300541
104	20	15	1537	2	1	.666666666666667	.166666666666667	0	0	.230185268865774	.545729778581358	.561274288296625	.332580207862537	.0331676457297942	.878495660559489	.0323090826931722	1.300541
104	20	15	1537	3	2	.9	.3	0	0	.230185268865774	.545729778581358	.561274288296625	.332580207862537	.0331676457297942	.878495660559489	.0323090826931722	1.300541
104	20	15	1537	0	1	.4	.4	0	0	.230185268865774	.545729778581358	.561274288296625	.332580207862537	.0331676457297942	.878495660559489	.0323090826931722	1.300541
104	20	15	1537	4	1	.714285714285714	.285714285714286	0	0	.230185268865774	.545729778581358	.561274288296625	.332580207862537	.0331676457297942	.878495660559489	.0323090826931722	1.300541
104	20	15	1537	1	1	.714285714285714	.285714285714286	0	0	.230185268865774	.545729778581358	.561274288296625	.332580207862537	.0331676457297942	.878495660559489	.0323090826931722	1.300541
104	20	15	1537	4	2	.833333333333333	.5	0	0	.230185268865774	.545729778581358	.561274288296625	.332580207862537	.0331676457297942	.878495660559489	.0323090826931722	1.300541
104	20	15	1537	3	1	.642857142857143	.214285714285714	0	0	.230185268865774	.545729778581358	.561274288296625	.332580207862537	.0331676457297942	.878495660559489	.0323090826931722	1.300541
104	20	15	1537	0	2	.642857142857143	.214285714285714	0	0	.230185268865774	.545729778581358	.561274288296625	.332580207862537	.0331676457297942	.878495660559489	.0323090826931722	1.300541
104	20	15	1537	3	2	.666666666666667	.5	0	0	.230185268865774	.545729778581358	.561274288296625	.332580207862537	.0331676457297942	.878495660559489	.0323090826931722	1.300541
104	20	15	1537	4	2	.642857142857143	.0714285714285714	0	0	.230185268865774	.545729778581358	.561274288296625	.332580207862537	.0331676457297942	.878495660559489	.0323090826931722	1.300541
104	20	15	1537	1	1	.642857142857143	.0714285714285714	0	0	.230185268865774	.545729778581358	.561274288296625	.332580207862537	.0331676457297942	.878495660559489	.0323090826931722	1.300541
104	20	15	1537	4	1	.714285714285714	.428571428571429	0	0	.230185268865774	.545729778581358	.561274288296625	.332580207862537	.0331676457297942	.878495660559489	.0323090826931722	1.300541
104	20	15	1537	0	2	.571428571428571	.142857142857143	0	0	.230185268865774	.545729778581358	.561274288296625	.332580207862537	.0331676457297942	.878495660559489	.0323090826931722	1.300541
130	20	19	1967	3	2	.555555555555556	.111111111111111	1	0	.281099215922898	.56257539203892	.642340168878511	.303792219541705	.0337756332931154	1.00912408759155	.032833232810617	.834207
130	20	19	1967	2	2	.555555555555556	.111111111111111	1	0	.281099215922898	.56257539203892	.642340168878511	.303792219541705	.0337756332931154	1.00912408759155	.032833232810617	.834207
130	20	19	1967	4	2	.4	.2	1	1	.281099215922898	.56257539203892	.642340168878511	.303792219541705	.0337756332931154	1.00912408759155	.032833232810617	.834207
130	20	19	1967	2	1	.4	.2	1	1	.281099215922898	.56257539203892	.642340168878511	.303792219541705	.0337756332931154	1.00912408759155	.032833232810617	.834207
130	20	19	1967	1	1	.666666666666667	0	1	0	.281099215922898	.56257539203892	.642340168878511	.303792219541705	.0337756332931154	1.00912408759155	.032833232810617	.834207
130	20	19	1967	3	2	.818181818181818	.0909090909090909	1	0	.281099215922898	.56257539203892	.642340168878511	.303792219541705	.0337756332931154	1.00912408759155	.032833232810617	.834207
130	20	19	1967	3	2	.666666666666667	0	1	0	.281099215922898	.56257539203892	.642340168878511	.303792219541705	.0337756332931154	1.00912408759155	.032833232810617	.834207
130	20	19	1967	4	1	.8	.4	1	0	.281099215922898	.56257539203892	.642340168878511	.303792219541705	.0337756332931154	1.00912408759155	.032833232810617	.834207
130	20	19	1967	4	1	.777777777777778	0	1	0	.281099215922898	.56257539203892	.642340168878511	.303792219541705	.0337756332931154	1.00912408759155	.032833232810617	.834207
130	20	19	1967	1	2	.5	0	1	0	.281099215922898	.56257539203892	.642340168878511	.303792219541705	.0337756332931154	1.00912408759155	.032833232810617	.834207
130	20	19	1967	4	2	.666666666666667	0	1	0	.281099215922898	.56257539203892	.642340168878511	.303792219541705	.0337756332931154	1.00912408759155	.032833232810617	.834207
130	20	19	1967	2	1	.666666666666667	.166666666666667	1	0	.281099215922898	.56257539203892	.642340168878511	.303792219541705	.0337756332931154	1.00912408759155	.032833232810617	.834207
130	20	19	1967	0	2	.8	.4	1	0	.281099215922898	.56257539203892	.642340168878511	.303792219541705	.0337756332931154	1.00912408759155	.032833232810617	.834207
130	20	19	1967	2	1	.5	0	1	0	.281099215922898	.56257539203892	.642340168878511	.303792219541705	.0337756332931154	1.00912408759155	.032833232810617	.834207
130	20	19	1967	3	1	.666666666666667	.166666666666667	1	0	.281099215922898	.56257539203892	.642340168878511	.303792219541705	.0337756332931154	1.00912408759155	.032833232810617	.834207
130	20	19	1967	2	1	.666666666666667	0	1	0	.281099215922898	.56257539203892	.642340168878511	.303792219541705	.0337756332931154	1.00912408759155	.032833232810617	.834207
130	20	19	1967	4	2	.8	.2	1	1	.281099215922898	.56257539203892	.642340168878511	.303792219541705	.0337756332931154	1.00912408759155	.032833232810617	.834207
94	20	15	1512	4	1	.4	0	0	0	.243909066207802	.503124716963946	.496875283036049	.354225160764487	.0434743229779968	.97881355932206	.0427497509283522	1.263819
94	20	15	1512	1	2	.4	0	0	0	.243909066207802	.503124716963946	.496875283036049	.354225160764487	.0434743229779968	.97881355932206	.0427497509283522	1.263819
94	20	15	1512	4	2	0	0	0	0	.243909066207802	.503124716963946	.496875283036049	.354225160764487	.0434743229779968	.97881355932206	.0427497509283522	1.263819
94	20	15	1512	2	2	0	0	0	0	.243909066207802	.503124716963946	.496875283036049	.354225160764487	.0434743229779968	.97881355932206	.0427497509283522	1.263819
94	20	15	1512	4	2	.666666666666667	.222222222222222	0	0	.243909066207802	.503124716963946	.496875283036049	.354225160764487	.0434743229779968	.97881355932206	.0427497509283522	1.263819
94	20	15	1512	0	1	.666666666666667	.222222222222222	0	0	.243909066207802	.503124716963946	.496875283036049	.354225160764487	.0434743229779968	.97881355932206	.0427497509283522	1.263819
94	20	15	1512	2	2	.666666666666667	0	0	1	.243909066207802	.503124716963946	.496875283036049	.354225160764487	.0434743229779968	.97881355932206	.0427497509283522	1.263819
94	20	15	1512	2	1	.777777777777778	0	0	0	.243909066207802	.503124716963946	.496875283036049	.354225160764487	.0434743229779968	.97881355932206	.0427497509283522	1.263819
94	20	15	1512	2	2	.75	.25	0	1	.243909066207802	.503124716963946	.496875283036049	.354225160764487	.0434743229779968	.97881355932206	.0427497509283522	1.263819
94	20	15	1512	2	1	.7	0	0	0	.243909066207802	.503124716963946	.496875283036049	.354225160764487	.0434743229779968	.97881355932206	.0427497509283522	1.263819
94	20	15	1512	0	2	.7	0	0	0	.243909066207802	.503124716963946	.496875283036049	.354225160764487	.0434743229779968	.97881355932206	.0427497509283522	1.263819
94	20	15	1512	2	1	.666666666666667	.222222222222222	0	0	.243909066207802	.503124716963946	.496875283036049	.354225160764487	.0434743229779968	.97881355932206	.0427497509283522	1.263819
94	20	15	1512	0	1	.666666666666667	.222222222222222	0	0	.243909066207802	.503124716963946	.496875283036049	.354225160764487	.0434743229779968	.97881355932206	.0427497509283522	1.263819
94	20	15	1512	2	2	.666666666666667	0	0	0	.243909066207802	.503124716963946	.496875283036049	.354225160764487	.0434743229779968	.97881355932206	.0427497509283522	1.263819
94	20	15	1512	0	1	.666666666666667	0	0	0	.243909066207802	.503124716963946	.496875283036049	.354225160764487	.0434743229779968	.97881355932206	.0427497509283522	1.263819
94	20	15	1512	1	1	.333333333333333	.111111111111111	0	1	.243909066207802	.503124716963946	.496875283036049	.354225160764487	.0434743229779968	.97881355932206	.0427497509283522	1.263819
94	20	15	1512	0	2	.333333333333333	.111111111111111	0	1	.243909066207802	.503124716963946	.496875283036049	.354225160764487	.0434743229779968	.97881355932206	.0427497509283522	1.263819
94	20	15	1512	2	2			0	0	.243909066207802	.503124716963946	.496875283036049	.354225160764487	.0434743229779968	.97881355932206	.0427497509283522	1.263819
94	20	15	1512	1	2	.5	0	0	0	.243909066207802	.503124716963946	.496875283036049	.354225160764487	.0434743229779968	.97881355932206	.0427497509283522	1.263819
94	20	15	1512	0	1	.666666666666667	.333333333333333	0	0	.243909066207802	.503124716963946	.496875283036049	.354225160764487	.0434743229779968	.97881355932206	.0427497509283522	1.263819
154	20	75	7507	3	1	.75	.25	0	0	.200331245049388	.496039461366445	.532800460862339	.308597969323976	.0469143803557074	1	.0458702383524108	1.42473
154	20	75	7507	2	2	.833333333333333	.166666666666667	0	0	.200331245049388	.496039461366445	.532800460862339	.308597969323976	.0469143803557074	1	.0458702383524108	1.42473
154	20	75	7507	2	1	.8	.4	0	0	.200331245049388	.496039461366445	.532800460862339	.308597969323976	.0469143803557074	1	.0458702383524108	1.42473
154	20	75	7507	3	1	.833333333333333	0	0	0	.200331245049388	.496039461366445	.532800460862339	.308597969323976	.0469143803557074	1	.0458702383524108	1.42473
154	20	75	7507	4	2	.666666666666667	.333333333333333	0	1	.200331245049388	.496039461366445	.532800460862339	.308597969323976	.0469143803557074	1	.0458702383524108	1.42473
154	20	75	7507	1	2	.666666666666667	0	0	1	.200331245049388	.496039461366445	.532800460862339	.308597969323976	.0469143803557074	1	.0458702383524108	1.42473
154	20	75	7507	0	2	.461538461538462	.0769230769230769	0	1	.200331245049388	.496039461366445	.532800460862339	.308597969323976	.0469143803557074	1	.0458702383524108	1.42473
154	20	75	7507	2	2	.461538461538462	.0769230769230769	0	1	.200331245049388	.496039461366445	.532800460862339	.308597969323976	.0469143803557074	1	.0458702383524108	1.42473
154	20	75	7507	0	2	.461538461538462	.0769230769230769	0	1	.200331245049388	.496039461366445	.532800460862339	.308597969323976	.0469143803557074	1	.0458702383524108	1.42473
154	20	75	7507	4	2	.4	0	0	0	.200331245049388	.496039461366445	.532800460862339	.308597969323976	.0469143803557074	1	.0458702383524108	1.42473
154	20	75	7507	3	1	.538461538461538	.0769230769230769	0	0	.200331245049388	.496039461366445	.532800460862339	.308597969323976	.0469143803557074	1	.0458702383524108	1.42473
154	20	75	7507	2	2	.538461538461538	.0769230769230769	0	0	.200331245049388	.496039461366445	.532800460862339	.308597969323976	.0469143803557074	1	.0458702383524108	1.42473
154	20	75	7507	4	2	.428571428571429	.142857142857143	0	0	.200331245049388	.496039461366445	.532800460862339	.308597969323976	.0469143803557074	1	.0458702383524108	1.42473
154	20	75	7507	3	1	.428571428571429	.142857142857143	0	0	.200331245049388	.496039461366445	.532800460862339	.308597969323976	.0469143803557074	1	.0458702383524108	1.42473
154	20	75	7507	2	2			0	0	.200331245049388	.496039461366445	.532800460862339	.308597969323976	.0469143803557074	1	.0458702383524108	1.42473
154	20	75	7507	4	1	.5	.5	0	0	.200331245049388	.496039461366445	.532800460862339	.308597969323976	.0469143803557074	1	.0458702383524108	1.42473
154	20	75	7507	2	1	.8	.3	0	0	.200331245049388	.496039461366445	.532800460862339	.308597969323976	.0469143803557074	1	.0458702383524108	1.42473
154	20	75	7507	2	1	.777777777777778	.222222222222222	0	0	.200331245049388	.496039461366445	.532800460862339	.308597969323976	.0469143803557074	1	.0458702383524108	1.42473
154	20	75	7507	0	1	.777777777777778	.222222222222222	0	0	.200331245049388	.496039461366445	.532800460862339	.308597969323976	.0469143803557074	1	.0458702383524108	1.42473
154	20	75	7507	4	2	.5	.25	0	0	.200331245049388	.496039461366445	.532800460862339	.308597969323976	.0469143803557074	1	.0458702383524108	1.42473
249	30	68	6860	0	2	.75	.25	1	0	.302194584646536	.430272440813379	.46077911937755	.226011544574976	.0470706338362382	1.06675567423296	.045313850701335	1.807766
249	30	68	6860	1	1	.75	.25	1	0	.302194584646536	.430272440813379	.46077911937755	.226011544574976	.0470706338362382	1.06675567423296	.045313850701335	1.807766
249	30	68	6860	0	2	.857142857142857	0	1	0	.302194584646536	.430272440813379	.46077911937755	.226011544574976	.0470706338362382	1.06675567423296	.045313850701335	1.807766
249	30	68	6860	1	2	.5	0	1	0	.302194584646536	.430272440813379	.46077911937755	.226011544574976	.0470706338362382	1.06675567423296	.045313850701335	1.807766
249	30	68	6860	3	1	.875	.125	1	0	.302194584646536	.430272440813379	.46077911937755	.226011544574976	.0470706338362382	1.06675567423296	.045313850701335	1.807766
249	30	68	6860	1	1	.75	.25	1	0	.302194584646536	.430272440813379	.46077911937755	.226011544574976	.0470706338362382	1.06675567423296	.045313850701335	1.807766
250	30	68	6860	0	1	.333333333333333	.166666666666667	0	0	.302194584646536	.430272440813379	.46077911937755	.226011544574976	.0470706338362382	1.06675567423296	.045313850701335	1.854414
250	30	68	6860	1	2	.5	.166666666666667	0	0	.302194584646536	.430272440813379	.46077911937755	.226011544574976	.0470706338362382	1.06675567423296	.045313850701335	1.854414
250	30	68	6860	3	2	.625	.125	0	0	.302194584646536	.430272440813379	.46077911937755	.226011544574976	.0470706338362382	1.06675567423296	.045313850701335	1.854414
250	30	68	6860	1	2	.625	.125	0	0	.302194584646536	.430272440813379	.46077911937755	.226011544574976	.0470706338362382	1.06675567423296	.045313850701335	1.854414
250	30	68	6860	2	1	.333333333333333	0	0	0	.302194584646536	.430272440813379	.46077911937755	.226011544574976	.0470706338362382	1.06675567423296	.045313850701335	1.854414
250	30	68	6860	0	2	.333333333333333	0	0	0	.302194584646536	.430272440813379	.46077911937755	.226011544574976	.0470706338362382	1.06675567423296	.045313850701335	1.854414
250	30	68	6860	3	1	.285714285714286	.428571428571429	0	0	.302194584646536	.430272440813379	.46077911937755	.226011544574976	.0470706338362382	1.06675567423296	.045313850701335	1.854414
250	30	68	6860	1	1	.285714285714286	.428571428571429	0	0	.302194584646536	.430272440813379	.46077911937755	.226011544574976	.0470706338362382	1.06675567423296	.045313850701335	1.854414
250	30	68	6860	1	1	.2	.2	0	0	.302194584646536	.430272440813379	.46077911937755	.226011544574976	.0470706338362382	1.06675567423296	.045313850701335	1.854414
250	30	68	6860	3	1	.25	.375	0	0	.302194584646536	.430272440813379	.46077911937755	.226011544574976	.0470706338362382	1.06675567423296	.045313850701335	1.854414
250	30	68	6860	0	1	.25	.375	0	0	.302194584646536	.430272440813379	.46077911937755	.226011544574976	.0470706338362382	1.06675567423296	.045313850701335	1.854414
250	30	68	6860	4	1	0	.4	0	0	.302194584646536	.430272440813379	.46077911937755	.226011544574976	.0470706338362382	1.06675567423296	.045313850701335	1.854414
250	30	68	6860	4	2	.25	0	0	0	.302194584646536	.430272440813379	.46077911937755	.226011544574976	.0470706338362382	1.06675567423296	.045313850701335	1.854414
250	30	68	6860	1	1	.25	0	0	0	.302194584646536	.430272440813379	.46077911937755	.226011544574976	.0470706338362382	1.06675567423296	.045313850701335	1.854414
250	30	68	6860	3	1	.25	0	0	0	.302194584646536	.430272440813379	.46077911937755	.226011544574976	.0470706338362382	1.06675567423296	.045313850701335	1.854414
250	30	68	6860	3	1	.444444444444444	.333333333333333	0	0	.302194584646536	.430272440813379	.46077911937755	.226011544574976	.0470706338362382	1.06675567423296	.045313850701335	1.854414
250	30	68	6860	3	1	.428571428571429	0	0	0	.302194584646536	.430272440813379	.46077911937755	.226011544574976	.0470706338362382	1.06675567423296	.045313850701335	1.854414
250	30	68	6860	0	2	.428571428571429	0	0	0	.302194584646536	.430272440813379	.46077911937755	.226011544574976	.0470706338362382	1.06675567423296	.045313850701335	1.854414
250	30	68	6860	2	1	0	0	0	0	.302194584646536	.430272440813379	.46077911937755	.226011544574976	.0470706338362382	1.06675567423296	.045313850701335	1.854414
250	30	68	6860	3	1	.4	.2	0	0	.302194584646536	.430272440813379	.46077911937755	.226011544574976	.0470706338362382	1.06675567423296	.045313850701335	1.854414
250	30	68	6860	4	2	.285714285714286	.142857142857143	0	0	.302194584646536	.430272440813379	.46077911937755	.226011544574976	.0470706338362382	1.06675567423296	.045313850701335	1.854414
250	30	68	6860	0	1	.285714285714286	.142857142857143	0	0	.302194584646536	.430272440813379	.46077911937755	.226011544574976	.0470706338362382	1.06675567423296	.045313850701335	1.854414
116	20	15	1574	1	2	0	0	1	1	.230270005510287	.532908834874232	.53088838547708	.355476642380398	.050694912141047	.959294436906559	.0493479458764363	.924508
116	20	15	1574	4	1	.545454545454545	.0909090909090909	1	0	.230270005510287	.532908834874232	.53088838547708	.355476642380398	.050694912141047	.959294436906559	.0493479458764363	.924508
116	20	15	1574	0	1	.545454545454545	.0909090909090909	1	0	.230270005510287	.532908834874232	.53088838547708	.355476642380398	.050694912141047	.959294436906559	.0493479458764363	.924508
116	20	15	1574	4	1	.714285714285714	.142857142857143	1	0	.230270005510287	.532908834874232	.53088838547708	.355476642380398	.050694912141047	.959294436906559	.0493479458764363	.924508
116	20	15	1574	1	2	.6	.4	1	0	.230270005510287	.532908834874232	.53088838547708	.355476642380398	.050694912141047	.959294436906559	.0493479458764363	.924508
116	20	15	1574	1	1	.714285714285714	.142857142857143	1	0	.230270005510287	.532908834874232	.53088838547708	.355476642380398	.050694912141047	.959294436906559	.0493479458764363	.924508
116	20	15	1574	2	2	.454545454545455	.0909090909090909	1	0	.230270005510287	.532908834874232	.53088838547708	.355476642380398	.050694912141047	.959294436906559	.0493479458764363	.924508
116	20	15	1574	4	2	.454545454545455	.0909090909090909	1	0	.230270005510287	.532908834874232	.53088838547708	.355476642380398	.050694912141047	.959294436906559	.0493479458764363	.924508
116	20	15	1574	4	2	.4	0	1	0	.230270005510287	.532908834874232	.53088838547708	.355476642380398	.050694912141047	.959294436906559	.0493479458764363	.924508
116	20	15	1574	1	2	.4	0	1	0	.230270005510287	.532908834874232	.53088838547708	.355476642380398	.050694912141047	.959294436906559	.0493479458764363	.924508
116	20	15	1574	2	2	.5	0	1	1	.230270005510287	.532908834874232	.53088838547708	.355476642380398	.050694912141047	.959294436906559	.0493479458764363	.924508
116	20	15	1574	4	1	.571428571428571	.285714285714286	1	1	.230270005510287	.532908834874232	.53088838547708	.355476642380398	.050694912141047	.959294436906559	.0493479458764363	.924508
116	20	15	1574	4	1	.666666666666667	.166666666666667	1	0	.230270005510287	.532908834874232	.53088838547708	.355476642380398	.050694912141047	.959294436906559	.0493479458764363	.924508
116	20	15	1574	1	2	.833333333333333	.166666666666667	1	0	.230270005510287	.532908834874232	.53088838547708	.355476642380398	.050694912141047	.959294436906559	.0493479458764363	.924508
117	20	15	1574	2	1	.2	.2	0	0	.230270005510287	.532908834874232	.53088838547708	.355476642380398	.050694912141047	.959294436906559	.0493479458764363	1.272804
117	20	15	1574	0	2	.923076923076923	.0769230769230769	0	0	.230270005510287	.532908834874232	.53088838547708	.355476642380398	.050694912141047	.959294436906559	.0493479458764363	1.272804
117	20	15	1574	3	1	.636363636363636	.272727272727273	0	0	.230270005510287	.532908834874232	.53088838547708	.355476642380398	.050694912141047	.959294436906559	.0493479458764363	1.272804
117	20	15	1574	1	2	.636363636363636	.272727272727273	0	0	.230270005510287	.532908834874232	.53088838547708	.355476642380398	.050694912141047	.959294436906559	.0493479458764363	1.272804
117	20	15	1574	0	1	.6	0	0	0	.230270005510287	.532908834874232	.53088838547708	.355476642380398	.050694912141047	.959294436906559	.0493479458764363	1.272804
117	20	15	1574	4	1	.666666666666667	.166666666666667	0	1	.230270005510287	.532908834874232	.53088838547708	.355476642380398	.050694912141047	.959294436906559	.0493479458764363	1.272804
117	20	15	1574	4	1	.75	.125	0	0	.230270005510287	.532908834874232	.53088838547708	.355476642380398	.050694912141047	.959294436906559	.0493479458764363	1.272804
117	20	15	1574	0	2	.75	.125	0	0	.230270005510287	.532908834874232	.53088838547708	.355476642380398	.050694912141047	.959294436906559	.0493479458764363	1.272804
117	20	15	1574	0	1	.714285714285714	.214285714285714	0	0	.230270005510287	.532908834874232	.53088838547708	.355476642380398	.050694912141047	.959294436906559	.0493479458764363	1.272804
117	20	15	1574	3	1	.714285714285714	.214285714285714	0	0	.230270005510287	.532908834874232	.53088838547708	.355476642380398	.050694912141047	.959294436906559	.0493479458764363	1.272804
117	20	15	1574	1	1	.714285714285714	.214285714285714	0	0	.230270005510287	.532908834874232	.53088838547708	.355476642380398	.050694912141047	.959294436906559	.0493479458764363	1.272804
17	10	6	651	1	2	.333333333333333	0	1	0	.287087645850143	.596658526185009	.659495290150179	.305151761832588	.0510912121564845	.948878923766684	.0493855874713985	.192851
17	10	6	651	1	1	.75	.25	1	0	.287087645850143	.596658526185009	.659495290150179	.305151761832588	.0510912121564845	.948878923766684	.0493855874713985	.192851
17	10	6	651	2	2	.75	0	1	0	.287087645850143	.596658526185009	.659495290150179	.305151761832588	.0510912121564845	.948878923766684	.0493855874713985	.192851
17	10	6	651	3	2	.75	0	1	0	.287087645850143	.596658526185009	.659495290150179	.305151761832588	.0510912121564845	.948878923766684	.0493855874713985	.192851
17	10	6	651	0	2	.666666666666667	0	1	0	.287087645850143	.596658526185009	.659495290150179	.305151761832588	.0510912121564845	.948878923766684	.0493855874713985	.192851
17	10	6	651	0	2	.875	.125	1	0	.287087645850143	.596658526185009	.659495290150179	.305151761832588	.0510912121564845	.948878923766684	.0493855874713985	.192851
17	10	6	651	0	1	.857142857142857	0	1	0	.287087645850143	.596658526185009	.659495290150179	.305151761832588	.0510912121564845	.948878923766684	.0493855874713985	.192851
17	10	6	651	3	2	.571428571428571	.142857142857143	1	0	.287087645850143	.596658526185009	.659495290150179	.305151761832588	.0510912121564845	.948878923766684	.0493855874713985	.192851
17	10	6	651	1	2	.571428571428571	.142857142857143	1	0	.287087645850143	.596658526185009	.659495290150179	.305151761832588	.0510912121564845	.948878923766684	.0493855874713985	.192851
17	10	6	651	3	2	.8	0	1	0	.287087645850143	.596658526185009	.659495290150179	.305151761832588	.0510912121564845	.948878923766684	.0493855874713985	.192851
18	10	6	651	3	1	0	0	1	0	.287087645850143	.596658526185009	.659495290150179	.305151761832588	.0510912121564845	.948878923766684	.0493855874713985	.187664
18	10	6	651	2	2	0	0	1	0	.287087645850143	.596658526185009	.659495290150179	.305151761832588	.0510912121564845	.948878923766684	.0493855874713985	.187664
18	10	6	651	3	1	.571428571428571	.428571428571429	1	0	.287087645850143	.596658526185009	.659495290150179	.305151761832588	.0510912121564845	.948878923766684	.0493855874713985	.187664
18	10	6	651	1	2	.166666666666667	.166666666666667	1	0	.287087645850143	.596658526185009	.659495290150179	.305151761832588	.0510912121564845	.948878923766684	.0493855874713985	.187664
18	10	6	651	4	2	.25	0	1	0	.287087645850143	.596658526185009	.659495290150179	.305151761832588	.0510912121564845	.948878923766684	.0493855874713985	.187664
18	10	6	651	2	1	.5	0	1	0	.287087645850143	.596658526185009	.659495290150179	.305151761832588	.0510912121564845	.948878923766684	.0493855874713985	.187664
18	10	6	651	0	1	.5	0	1	0	.287087645850143	.596658526185009	.659495290150179	.305151761832588	.0510912121564845	.948878923766684	.0493855874713985	.187664
18	10	6	651	1	2	.25	.25	1	1	.287087645850143	.596658526185009	.659495290150179	.305151761832588	.0510912121564845	.948878923766684	.0493855874713985	.187664
18	10	6	651	4	1	.4	.2	1	0	.287087645850143	.596658526185009	.659495290150179	.305151761832588	.0510912121564845	.948878923766684	.0493855874713985	.187664
18	10	6	651	4	1	.5	0	1	0	.287087645850143	.596658526185009	.659495290150179	.305151761832588	.0510912121564845	.948878923766684	.0493855874713985	.187664
18	10	6	651	3	2	.333333333333333	0	1	0	.287087645850143	.596658526185009	.659495290150179	.305151761832588	.0510912121564845	.948878923766684	.0493855874713985	.187664
18	10	6	651	0	2	.333333333333333	0	1	0	.287087645850143	.596658526185009	.659495290150179	.305151761832588	.0510912121564845	.948878923766684	.0493855874713985	.187664
18	10	6	651	0	2	.666666666666667	0	1	0	.287087645850143	.596658526185009	.659495290150179	.305151761832588	.0510912121564845	.948878923766684	.0493855874713985	.187664
18	10	6	651	3	1	.7	.1	1	0	.287087645850143	.596658526185009	.659495290150179	.305151761832588	.0510912121564845	.948878923766684	.0493855874713985	.187664
18	10	6	651	1	1	.7	.1	1	0	.287087645850143	.596658526185009	.659495290150179	.305151761832588	.0510912121564845	.948878923766684	.0493855874713985	.187664
18	10	6	651	0	2	.7	.1	1	0	.287087645850143	.596658526185009	.659495290150179	.305151761832588	.0510912121564845	.948878923766684	.0493855874713985	.187664
18	10	6	651	4	2	.5	0	1	0	.287087645850143	.596658526185009	.659495290150179	.305151761832588	.0510912121564845	.948878923766684	.0493855874713985	.187664
18	10	6	651	0	1	.375	.25	1	0	.287087645850143	.596658526185009	.659495290150179	.305151761832588	.0510912121564845	.948878923766684	.0493855874713985	.187664
18	10	6	651	2	1	.666666666666667	0	1	0	.287087645850143	.596658526185009	.659495290150179	.305151761832588	.0510912121564845	.948878923766684	.0493855874713985	.187664
18	10	6	651	3	1	0	0	1	0	.287087645850143	.596658526185009	.659495290150179	.305151761832588	.0510912121564845	.948878923766684	.0493855874713985	.187664
18	10	6	651	2	1	.714285714285714	.285714285714286	1	0	.287087645850143	.596658526185009	.659495290150179	.305151761832588	.0510912121564845	.948878923766684	.0493855874713985	.187664
19	10	6	651	2	1	.75	.25	1	0	.287087645850143	.596658526185009	.659495290150179	.305151761832588	.0510912121564845	.948878923766684	.0493855874713985	.190323
19	10	6	651	3	2	.5	0	1	0	.287087645850143	.596658526185009	.659495290150179	.305151761832588	.0510912121564845	.948878923766684	.0493855874713985	.190323
19	10	6	651	0	2	.5	0	1	0	.287087645850143	.596658526185009	.659495290150179	.305151761832588	.0510912121564845	.948878923766684	.0493855874713985	.190323
19	10	6	651	2	2	.857142857142857	0	1	1	.287087645850143	.596658526185009	.659495290150179	.305151761832588	.0510912121564845	.948878923766684	.0493855874713985	.190323
19	10	6	651	1	1	.666666666666667	.166666666666667	1	0	.287087645850143	.596658526185009	.659495290150179	.305151761832588	.0510912121564845	.948878923766684	.0493855874713985	.190323
19	10	6	651	0	2	.857142857142857	.142857142857143	1	0	.287087645850143	.596658526185009	.659495290150179	.305151761832588	.0510912121564845	.948878923766684	.0493855874713985	.190323
19	10	6	651	4	2	.7	.1	1	0	.287087645850143	.596658526185009	.659495290150179	.305151761832588	.0510912121564845	.948878923766684	.0493855874713985	.190323
19	10	6	651	2	1	.7	.1	1	0	.287087645850143	.596658526185009	.659495290150179	.305151761832588	.0510912121564845	.948878923766684	.0493855874713985	.190323
20	10	6	651	4	1	.571428571428571	0	1	0	.287087645850143	.596658526185009	.659495290150179	.305151761832588	.0510912121564845	.948878923766684	.0493855874713985	.191886
20	10	6	651	0	1	.571428571428571	0	1	0	.287087645850143	.596658526185009	.659495290150179	.305151761832588	.0510912121564845	.948878923766684	.0493855874713985	.191886
20	10	6	651	0	1	.571428571428571	0	1	0	.287087645850143	.596658526185009	.659495290150179	.305151761832588	.0510912121564845	.948878923766684	.0493855874713985	.191886
20	10	6	651	2	1	.2	0	1	0	.287087645850143	.596658526185009	.659495290150179	.305151761832588	.0510912121564845	.948878923766684	.0493855874713985	.191886
20	10	6	651	1	1	.2	0	1	0	.287087645850143	.596658526185009	.659495290150179	.305151761832588	.0510912121564845	.948878923766684	.0493855874713985	.191886
20	10	6	651	0	1	.833333333333333	0	1	0	.287087645850143	.596658526185009	.659495290150179	.305151761832588	.0510912121564845	.948878923766684	.0493855874713985	.191886
20	10	6	651	4	1	.666666666666667	0	1	0	.287087645850143	.596658526185009	.659495290150179	.305151761832588	.0510912121564845	.948878923766684	.0493855874713985	.191886
20	10	6	651	0	1	.8	.1	1	1	.287087645850143	.596658526185009	.659495290150179	.305151761832588	.0510912121564845	.948878923766684	.0493855874713985	.191886
20	10	6	651	0	2	.666666666666667	0	1	0	.287087645850143	.596658526185009	.659495290150179	.305151761832588	.0510912121564845	.948878923766684	.0493855874713985	.191886
20	10	6	651	4	1	.75	0	1	0	.287087645850143	.596658526185009	.659495290150179	.305151761832588	.0510912121564845	.948878923766684	.0493855874713985	.191886
20	10	6	651	3	1	.5	0	1	0	.287087645850143	.596658526185009	.659495290150179	.305151761832588	.0510912121564845	.948878923766684	.0493855874713985	.191886
20	10	6	651	0	1	.666666666666667	0	1	0	.287087645850143	.596658526185009	.659495290150179	.305151761832588	.0510912121564845	.948878923766684	.0493855874713985	.191886
21	10	6	651	4	1	.8	0	1	1	.287087645850143	.596658526185009	.659495290150179	.305151761832588	.0510912121564845	.948878923766684	.0493855874713985	.189317
21	10	6	651	3	2	.75	0	1	1	.287087645850143	.596658526185009	.659495290150179	.305151761832588	.0510912121564845	.948878923766684	.0493855874713985	.189317
21	10	6	651	2	2	.6	0	1	0	.287087645850143	.596658526185009	.659495290150179	.305151761832588	.0510912121564845	.948878923766684	.0493855874713985	.189317
21	10	6	651	2	1	.857142857142857	.142857142857143	1	0	.287087645850143	.596658526185009	.659495290150179	.305151761832588	.0510912121564845	.948878923766684	.0493855874713985	.189317
21	10	6	651	2	2	.8	.2	1	0	.287087645850143	.596658526185009	.659495290150179	.305151761832588	.0510912121564845	.948878923766684	.0493855874713985	.189317
21	10	6	651	3	2	.5	.166666666666667	1	0	.287087645850143	.596658526185009	.659495290150179	.305151761832588	.0510912121564845	.948878923766684	.0493855874713985	.189317
21	10	6	651	0	2	.666666666666667	0	1	0	.287087645850143	.596658526185009	.659495290150179	.305151761832588	.0510912121564845	.948878923766684	.0493855874713985	.189317
22	10	6	651	3	2	.833333333333333	.333333333333333	1	0	.287087645850143	.596658526185009	.659495290150179	.305151761832588	.0510912121564845	.948878923766684	.0493855874713985	.184316
22	10	6	651	4	2	.75	.25	1	0	.287087645850143	.596658526185009	.659495290150179	.305151761832588	.0510912121564845	.948878923766684	.0493855874713985	.184316
22	10	6	651	2	1	.333333333333333	0	1	0	.287087645850143	.596658526185009	.659495290150179	.305151761832588	.0510912121564845	.948878923766684	.0493855874713985	.184316
22	10	6	651	0	1	.4	.2	1	0	.287087645850143	.596658526185009	.659495290150179	.305151761832588	.0510912121564845	.948878923766684	.0493855874713985	.184316
22	10	6	651	2	1	.666666666666667	0	1	0	.287087645850143	.596658526185009	.659495290150179	.305151761832588	.0510912121564845	.948878923766684	.0493855874713985	.184316
22	10	6	651	0	1	.5	0	1	0	.287087645850143	.596658526185009	.659495290150179	.305151761832588	.0510912121564845	.948878923766684	.0493855874713985	.184316
22	10	6	651	1	2	.666666666666667	.166666666666667	1	1	.287087645850143	.596658526185009	.659495290150179	.305151761832588	.0510912121564845	.948878923766684	.0493855874713985	.184316
22	10	6	651	1	2	.333333333333333	.166666666666667	1	1	.287087645850143	.596658526185009	.659495290150179	.305151761832588	.0510912121564845	.948878923766684	.0493855874713985	.184316
22	10	6	651	0	1	.75	0	1	0	.287087645850143	.596658526185009	.659495290150179	.305151761832588	.0510912121564845	.948878923766684	.0493855874713985	.184316
22	10	6	651	2	1	.75	.25	1	0	.287087645850143	.596658526185009	.659495290150179	.305151761832588	.0510912121564845	.948878923766684	.0493855874713985	.184316
22	10	6	651	4	2	.875	.125	1	0	.287087645850143	.596658526185009	.659495290150179	.305151761832588	.0510912121564845	.948878923766684	.0493855874713985	.184316
22	10	6	651	4	1	.5	.166666666666667	1	0	.287087645850143	.596658526185009	.659495290150179	.305151761832588	.0510912121564845	.948878923766684	.0493855874713985	.184316
22	10	6	651	2	2	.5	.166666666666667	1	0	.287087645850143	.596658526185009	.659495290150179	.305151761832588	.0510912121564845	.948878923766684	.0493855874713985	.184316
22	10	6	651	2	1	.25	.25	1	0	.287087645850143	.596658526185009	.659495290150179	.305151761832588	.0510912121564845	.948878923766684	.0493855874713985	.184316
23	10	6	651	4	1	.428571428571429	0	1	0	.287087645850143	.596658526185009	.659495290150179	.305151761832588	.0510912121564845	.948878923766684	.0493855874713985	.185975
23	10	6	651	2	1	.428571428571429	0	1	0	.287087645850143	.596658526185009	.659495290150179	.305151761832588	.0510912121564845	.948878923766684	.0493855874713985	.185975
23	10	6	651	1	1	.428571428571429	0	1	0	.287087645850143	.596658526185009	.659495290150179	.305151761832588	.0510912121564845	.948878923766684	.0493855874713985	.185975
23	10	6	651	1	1	.75	.25	1	0	.287087645850143	.596658526185009	.659495290150179	.305151761832588	.0510912121564845	.948878923766684	.0493855874713985	.185975
23	10	6	651	1	2	.5	0	1	0	.287087645850143	.596658526185009	.659495290150179	.305151761832588	.0510912121564845	.948878923766684	.0493855874713985	.185975
23	10	6	651	3	2	.5	0	1	0	.287087645850143	.596658526185009	.659495290150179	.305151761832588	.0510912121564845	.948878923766684	.0493855874713985	.185975
23	10	6	651	1	1	.75	.25	1	0	.287087645850143	.596658526185009	.659495290150179	.305151761832588	.0510912121564845	.948878923766684	.0493855874713985	.185975
23	10	6	651	1	2	.75	0	1	0	.287087645850143	.596658526185009	.659495290150179	.305151761832588	.0510912121564845	.948878923766684	.0493855874713985	.185975
23	10	6	651	4	1	.75	.25	1	0	.287087645850143	.596658526185009	.659495290150179	.305151761832588	.0510912121564845	.948878923766684	.0493855874713985	.185975
23	10	6	651	1	2	.888888888888889	.222222222222222	1	0	.287087645850143	.596658526185009	.659495290150179	.305151761832588	.0510912121564845	.948878923766684	.0493855874713985	.185975
23	10	6	651	1	1	.833333333333333	0	1	0	.287087645850143	.596658526185009	.659495290150179	.305151761832588	.0510912121564845	.948878923766684	.0493855874713985	.185975
23	10	6	651	2	2	.666666666666667	.333333333333333	1	0	.287087645850143	.596658526185009	.659495290150179	.305151761832588	.0510912121564845	.948878923766684	.0493855874713985	.185975
23	10	6	651	2	1	.777777777777778	.111111111111111	1	0	.287087645850143	.596658526185009	.659495290150179	.305151761832588	.0510912121564845	.948878923766684	.0493855874713985	.185975
23	10	6	651	4	1	.777777777777778	.111111111111111	1	0	.287087645850143	.596658526185009	.659495290150179	.305151761832588	.0510912121564845	.948878923766684	.0493855874713985	.185975
23	10	6	651	4	2	.285714285714286	0	1	0	.287087645850143	.596658526185009	.659495290150179	.305151761832588	.0510912121564845	.948878923766684	.0493855874713985	.185975
23	10	6	651	0	1	.285714285714286	0	1	0	.287087645850143	.596658526185009	.659495290150179	.305151761832588	.0510912121564845	.948878923766684	.0493855874713985	.185975
23	10	6	651	1	2	.857142857142857	.285714285714286	1	0	.287087645850143	.596658526185009	.659495290150179	.305151761832588	.0510912121564845	.948878923766684	.0493855874713985	.185975
23	10	6	651	4	1	.75	.25	1	0	.287087645850143	.596658526185009	.659495290150179	.305151761832588	.0510912121564845	.948878923766684	.0493855874713985	.185975
24	10	6	651	2	1	.4	.4	0	0	.287087645850143	.596658526185009	.659495290150179	.305151761832588	.0510912121564845	.948878923766684	.0493855874713985	.611372
24	10	6	651	2	2	.857142857142857	0	0	0	.287087645850143	.596658526185009	.659495290150179	.305151761832588	.0510912121564845	.948878923766684	.0493855874713985	.611372
24	10	6	651	4	1	.625	.125	0	0	.287087645850143	.596658526185009	.659495290150179	.305151761832588	.0510912121564845	.948878923766684	.0493855874713985	.611372
24	10	6	651	1	2	.625	.125	0	0	.287087645850143	.596658526185009	.659495290150179	.305151761832588	.0510912121564845	.948878923766684	.0493855874713985	.611372
24	10	6	651	2	1	.625	.125	0	0	.287087645850143	.596658526185009	.659495290150179	.305151761832588	.0510912121564845	.948878923766684	.0493855874713985	.611372
24	10	6	651	3	1	.875	.25	0	0	.287087645850143	.596658526185009	.659495290150179	.305151761832588	.0510912121564845	.948878923766684	.0493855874713985	.611372
24	10	6	651	3	2	.4	.2	0	1	.287087645850143	.596658526185009	.659495290150179	.305151761832588	.0510912121564845	.948878923766684	.0493855874713985	.611372
24	10	6	651	3	2	.428571428571429	.142857142857143	0	0	.287087645850143	.596658526185009	.659495290150179	.305151761832588	.0510912121564845	.948878923766684	.0493855874713985	.611372
24	10	6	651	3	1	.428571428571429	.142857142857143	0	0	.287087645850143	.596658526185009	.659495290150179	.305151761832588	.0510912121564845	.948878923766684	.0493855874713985	.611372
24	10	6	651	3	1	.75	0	0	0	.287087645850143	.596658526185009	.659495290150179	.305151761832588	.0510912121564845	.948878923766684	.0493855874713985	.611372
24	10	6	651	0	2	.4	.2	0	0	.287087645850143	.596658526185009	.659495290150179	.305151761832588	.0510912121564845	.948878923766684	.0493855874713985	.611372
24	10	6	651	0	2	.571428571428571	.285714285714286	0	0	.287087645850143	.596658526185009	.659495290150179	.305151761832588	.0510912121564845	.948878923766684	.0493855874713985	.611372
24	10	6	651	4	1	.5	0	0	0	.287087645850143	.596658526185009	.659495290150179	.305151761832588	.0510912121564845	.948878923766684	.0493855874713985	.611372
24	10	6	651	1	2	.5	0	0	0	.287087645850143	.596658526185009	.659495290150179	.305151761832588	.0510912121564845	.948878923766684	.0493855874713985	.611372
24	10	6	651	3	2	.75	0	0	0	.287087645850143	.596658526185009	.659495290150179	.305151761832588	.0510912121564845	.948878923766684	.0493855874713985	.611372
24	10	6	651	0	1	.714285714285714	.285714285714286	0	0	.287087645850143	.596658526185009	.659495290150179	.305151761832588	.0510912121564845	.948878923766684	.0493855874713985	.611372
25	10	6	651	2	2	.5	.125	1	0	.287087645850143	.596658526185009	.659495290150179	.305151761832588	.0510912121564845	.948878923766684	.0493855874713985	.275954
25	10	6	651	2	2	.75	.25	1	0	.287087645850143	.596658526185009	.659495290150179	.305151761832588	.0510912121564845	.948878923766684	.0493855874713985	.275954
25	10	6	651	4	2	.75	.25	1	0	.287087645850143	.596658526185009	.659495290150179	.305151761832588	.0510912121564845	.948878923766684	.0493855874713985	.275954
25	10	6	651	4	2	.333333333333333	.166666666666667	1	0	.287087645850143	.596658526185009	.659495290150179	.305151761832588	.0510912121564845	.948878923766684	.0493855874713985	.275954
25	10	6	651	1	1	.333333333333333	.166666666666667	1	0	.287087645850143	.596658526185009	.659495290150179	.305151761832588	.0510912121564845	.948878923766684	.0493855874713985	.275954
25	10	6	651	2	2	.857142857142857	0	1	0	.287087645850143	.596658526185009	.659495290150179	.305151761832588	.0510912121564845	.948878923766684	.0493855874713985	.275954
25	10	6	651	2	1	.666666666666667	0	1	0	.287087645850143	.596658526185009	.659495290150179	.305151761832588	.0510912121564845	.948878923766684	.0493855874713985	.275954
25	10	6	651	0	1	.714285714285714	0	1	0	.287087645850143	.596658526185009	.659495290150179	.305151761832588	.0510912121564845	.948878923766684	.0493855874713985	.275954
25	10	6	651	3	2	.777777777777778	.111111111111111	1	0	.287087645850143	.596658526185009	.659495290150179	.305151761832588	.0510912121564845	.948878923766684	.0493855874713985	.275954
25	10	6	651	3	1	.666666666666667	0	1	0	.287087645850143	.596658526185009	.659495290150179	.305151761832588	.0510912121564845	.948878923766684	.0493855874713985	.275954
25	10	6	651	2	1	.833333333333333	0	1	0	.287087645850143	.596658526185009	.659495290150179	.305151761832588	.0510912121564845	.948878923766684	.0493855874713985	.275954
77	20	12	1233	1	2	.333333333333333	0	0	0	.226227678571391	.40022321428569	.387053571428615	.208258928571455	.0517857142857116	.961693548387214	.0502232142857193	1.332812
77	20	12	1233	4	2	.5	0	0	0	.226227678571391	.40022321428569	.387053571428615	.208258928571455	.0517857142857116	.961693548387214	.0502232142857193	1.332812
77	20	12	1233	1	1	.5	0	0	0	.226227678571391	.40022321428569	.387053571428615	.208258928571455	.0517857142857116	.961693548387214	.0502232142857193	1.332812
77	20	12	1233	2	2	.428571428571429	.285714285714286	0	0	.226227678571391	.40022321428569	.387053571428615	.208258928571455	.0517857142857116	.961693548387214	.0502232142857193	1.332812
77	20	12	1233	2	2	.25	0	0	1	.226227678571391	.40022321428569	.387053571428615	.208258928571455	.0517857142857116	.961693548387214	.0502232142857193	1.332812
77	20	12	1233	4	2	.25	0	0	1	.226227678571391	.40022321428569	.387053571428615	.208258928571455	.0517857142857116	.961693548387214	.0502232142857193	1.332812
77	20	12	1233	1	2	.25	0	0	1	.226227678571391	.40022321428569	.387053571428615	.208258928571455	.0517857142857116	.961693548387214	.0502232142857193	1.332812
77	20	12	1233	3	2	.153846153846154	0	0	0	.226227678571391	.40022321428569	.387053571428615	.208258928571455	.0517857142857116	.961693548387214	.0502232142857193	1.332812
77	20	12	1233	0	1	.153846153846154	0	0	0	.226227678571391	.40022321428569	.387053571428615	.208258928571455	.0517857142857116	.961693548387214	.0502232142857193	1.332812
77	20	12	1233	4	1	.571428571428571	0	0	0	.226227678571391	.40022321428569	.387053571428615	.208258928571455	.0517857142857116	.961693548387214	.0502232142857193	1.332812
77	20	12	1233	1	2	.571428571428571	0	0	0	.226227678571391	.40022321428569	.387053571428615	.208258928571455	.0517857142857116	.961693548387214	.0502232142857193	1.332812
77	20	12	1233	2	1	.666666666666667	.333333333333333	0	0	.226227678571391	.40022321428569	.387053571428615	.208258928571455	.0517857142857116	.961693548387214	.0502232142857193	1.332812
77	20	12	1233	3	2	.285714285714286	.285714285714286	0	0	.226227678571391	.40022321428569	.387053571428615	.208258928571455	.0517857142857116	.961693548387214	.0502232142857193	1.332812
77	20	12	1233	1	1	.285714285714286	.285714285714286	0	0	.226227678571391	.40022321428569	.387053571428615	.208258928571455	.0517857142857116	.961693548387214	.0502232142857193	1.332812
77	20	12	1233	0	1	.25	0	0	0	.226227678571391	.40022321428569	.387053571428615	.208258928571455	.0517857142857116	.961693548387214	.0502232142857193	1.332812
113	20	15	1561	0	1	.777777777777778	0	0	0	.264278099299394	.469235455375987	.463409990861817	.306503198294198	.052429180627476	.93686868686903	.051058483094722	1.352955
113	20	15	1561	2	2	.777777777777778	0	0	0	.264278099299394	.469235455375987	.463409990861817	.306503198294198	.052429180627476	.93686868686903	.051058483094722	1.352955
113	20	15	1561	2	2	.714285714285714	.285714285714286	0	0	.264278099299394	.469235455375987	.463409990861817	.306503198294198	.052429180627476	.93686868686903	.051058483094722	1.352955
113	20	15	1561	4	2	.714285714285714	.285714285714286	0	0	.264278099299394	.469235455375987	.463409990861817	.306503198294198	.052429180627476	.93686868686903	.051058483094722	1.352955
113	20	15	1561	0	1	.666666666666667	0	0	0	.264278099299394	.469235455375987	.463409990861817	.306503198294198	.052429180627476	.93686868686903	.051058483094722	1.352955
113	20	15	1561	2	1	.75	0	0	0	.264278099299394	.469235455375987	.463409990861817	.306503198294198	.052429180627476	.93686868686903	.051058483094722	1.352955
113	20	15	1561	4	1	.555555555555556	0	0	0	.264278099299394	.469235455375987	.463409990861817	.306503198294198	.052429180627476	.93686868686903	.051058483094722	1.352955
113	20	15	1561	3	1	.5	.166666666666667	0	0	.264278099299394	.469235455375987	.463409990861817	.306503198294198	.052429180627476	.93686868686903	.051058483094722	1.352955
113	20	15	1561	0	1	.5	0	0	0	.264278099299394	.469235455375987	.463409990861817	.306503198294198	.052429180627476	.93686868686903	.051058483094722	1.352955
113	20	15	1561	1	2	.555555555555556	0	0	0	.264278099299394	.469235455375987	.463409990861817	.306503198294198	.052429180627476	.93686868686903	.051058483094722	1.352955
119	20	15	1586	0	2	.363636363636364	.181818181818182	0	0	.306587192419348	.512761730093191	.50445769015258	.310968465026235	.0541036221916396	.902527075812182	.0521167660094761	2.295398
119	20	15	1586	2	2	.444444444444444	.111111111111111	0	1	.306587192419348	.512761730093191	.50445769015258	.310968465026235	.0541036221916396	.902527075812182	.0521167660094761	2.295398
119	20	15	1586	3	1	.5	0	0	0	.306587192419348	.512761730093191	.50445769015258	.310968465026235	.0541036221916396	.902527075812182	.0521167660094761	2.295398
119	20	15	1586	1	2	.5	0	0	0	.306587192419348	.512761730093191	.50445769015258	.310968465026235	.0541036221916396	.902527075812182	.0521167660094761	2.295398
119	20	15	1586	1	2	.833333333333333	.333333333333333	0	0	.306587192419348	.512761730093191	.50445769015258	.310968465026235	.0541036221916396	.902527075812182	.0521167660094761	2.295398
119	20	15	1586	3	2	.666666666666667	.166666666666667	0	0	.306587192419348	.512761730093191	.50445769015258	.310968465026235	.0541036221916396	.902527075812182	.0521167660094761	2.295398
119	20	15	1586	0	2	.666666666666667	.166666666666667	0	0	.306587192419348	.512761730093191	.50445769015258	.310968465026235	.0541036221916396	.902527075812182	.0521167660094761	2.295398
119	20	15	1586	0	1	.714285714285714	0	0	0	.306587192419348	.512761730093191	.50445769015258	.310968465026235	.0541036221916396	.902527075812182	.0521167660094761	2.295398
119	20	15	1586	3	1	.714285714285714	0	0	0	.306587192419348	.512761730093191	.50445769015258	.310968465026235	.0541036221916396	.902527075812182	.0521167660094761	2.295398
119	20	15	1586	4	1	.6	.4	0	0	.306587192419348	.512761730093191	.50445769015258	.310968465026235	.0541036221916396	.902527075812182	.0521167660094761	2.295398
119	20	15	1586	3	2	.5	0	0	0	.306587192419348	.512761730093191	.50445769015258	.310968465026235	.0541036221916396	.902527075812182	.0521167660094761	2.295398
119	20	15	1586	0	2	.666666666666667	0	0	0	.306587192419348	.512761730093191	.50445769015258	.310968465026235	.0541036221916396	.902527075812182	.0521167660094761	2.295398
119	20	15	1586	4	1	.666666666666667	0	0	0	.306587192419348	.512761730093191	.50445769015258	.310968465026235	.0541036221916396	.902527075812182	.0521167660094761	2.295398
119	20	15	1586	3	2	.6	0	0	0	.306587192419348	.512761730093191	.50445769015258	.310968465026235	.0541036221916396	.902527075812182	.0521167660094761	2.295398
119	20	15	1586	1	2	.75	0	0	0	.306587192419348	.512761730093191	.50445769015258	.310968465026235	.0541036221916396	.902527075812182	.0521167660094761	2.295398
119	20	15	1586	4	2	.5	.25	0	0	.306587192419348	.512761730093191	.50445769015258	.310968465026235	.0541036221916396	.902527075812182	.0521167660094761	2.295398
119	20	15	1586	0	1	.6	.2	0	0	.306587192419348	.512761730093191	.50445769015258	.310968465026235	.0541036221916396	.902527075812182	.0521167660094761	2.295398
360	50	10	1020	3	1			1	0	.308617664960183	.576993304930141	.62128101392738	.293401596792134	.0556371057248268	.850606909430254	.0547420428914091	.553324
360	50	10	1020	0	1	.666666666666667	0	1	0	.308617664960183	.576993304930141	.62128101392738	.293401596792134	.0556371057248268	.850606909430254	.0547420428914091	.553324
360	50	10	1020	1	2	.75	.25	1	0	.308617664960183	.576993304930141	.62128101392738	.293401596792134	.0556371057248268	.850606909430254	.0547420428914091	.553324
360	50	10	1020	2	2	.857142857142857	0	1	0	.308617664960183	.576993304930141	.62128101392738	.293401596792134	.0556371057248268	.850606909430254	.0547420428914091	.553324
360	50	10	1020	2	2	.75	0	1	0	.308617664960183	.576993304930141	.62128101392738	.293401596792134	.0556371057248268	.850606909430254	.0547420428914091	.553324
360	50	10	1020	2	1	.555555555555556	.333333333333333	1	0	.308617664960183	.576993304930141	.62128101392738	.293401596792134	.0556371057248268	.850606909430254	.0547420428914091	.553324
360	50	10	1020	3	1	.6	.4	1	0	.308617664960183	.576993304930141	.62128101392738	.293401596792134	.0556371057248268	.850606909430254	.0547420428914091	.553324
360	50	10	1020	0	2	.75	0	1	0	.308617664960183	.576993304930141	.62128101392738	.293401596792134	.0556371057248268	.850606909430254	.0547420428914091	.553324
361	50	10	1020	2	2	.5	.25	1	0	.308617664960183	.576993304930141	.62128101392738	.293401596792134	.0556371057248268	.850606909430254	.0547420428914091	.599744
361	50	10	1020	0	1	.8	.2	1	0	.308617664960183	.576993304930141	.62128101392738	.293401596792134	.0556371057248268	.850606909430254	.0547420428914091	.599744
361	50	10	1020	1	2	.666666666666667	0	1	0	.308617664960183	.576993304930141	.62128101392738	.293401596792134	.0556371057248268	.850606909430254	.0547420428914091	.599744
361	50	10	1020	1	1	.833333333333333	.333333333333333	1	0	.308617664960183	.576993304930141	.62128101392738	.293401596792134	.0556371057248268	.850606909430254	.0547420428914091	.599744
361	50	10	1020	4	1	.666666666666667	0	1	0	.308617664960183	.576993304930141	.62128101392738	.293401596792134	.0556371057248268	.850606909430254	.0547420428914091	.599744
361	50	10	1020	1	2	.8	.2	1	0	.308617664960183	.576993304930141	.62128101392738	.293401596792134	.0556371057248268	.850606909430254	.0547420428914091	.599744
361	50	10	1020	1	2	.5	0	1	0	.308617664960183	.576993304930141	.62128101392738	.293401596792134	.0556371057248268	.850606909430254	.0547420428914091	.599744
361	50	10	1020	4	2	.666666666666667	.111111111111111	1	0	.308617664960183	.576993304930141	.62128101392738	.293401596792134	.0556371057248268	.850606909430254	.0547420428914091	.599744
361	50	10	1020	4	1	.2	.2	1	0	.308617664960183	.576993304930141	.62128101392738	.293401596792134	.0556371057248268	.850606909430254	.0547420428914091	.599744
361	50	10	1020	3	2	.4	.4	1	0	.308617664960183	.576993304930141	.62128101392738	.293401596792134	.0556371057248268	.850606909430254	.0547420428914091	.599744
361	50	10	1020	1	2	.8	.2	1	0	.308617664960183	.576993304930141	.62128101392738	.293401596792134	.0556371057248268	.850606909430254	.0547420428914091	.599744
361	50	10	1020	0	2	.5	0	1	0	.308617664960183	.576993304930141	.62128101392738	.293401596792134	.0556371057248268	.850606909430254	.0547420428914091	.599744
362	50	10	1020	1	2	.666666666666667	0	1	0	.308617664960183	.576993304930141	.62128101392738	.293401596792134	.0556371057248268	.850606909430254	.0547420428914091	.566777
362	50	10	1020	2	2	.8	.2	1	0	.308617664960183	.576993304930141	.62128101392738	.293401596792134	.0556371057248268	.850606909430254	.0547420428914091	.566777
362	50	10	1020	4	2	.75	0	1	0	.308617664960183	.576993304930141	.62128101392738	.293401596792134	.0556371057248268	.850606909430254	.0547420428914091	.566777
362	50	10	1020	0	1	.5	.25	1	0	.308617664960183	.576993304930141	.62128101392738	.293401596792134	.0556371057248268	.850606909430254	.0547420428914091	.566777
362	50	10	1020	4	1	.75	.25	1	0	.308617664960183	.576993304930141	.62128101392738	.293401596792134	.0556371057248268	.850606909430254	.0547420428914091	.566777
362	50	10	1020	1	2	0	.333333333333333	1	0	.308617664960183	.576993304930141	.62128101392738	.293401596792134	.0556371057248268	.850606909430254	.0547420428914091	.566777
362	50	10	1020	4	1	.5	.166666666666667	1	0	.308617664960183	.576993304930141	.62128101392738	.293401596792134	.0556371057248268	.850606909430254	.0547420428914091	.566777
362	50	10	1020	1	1	.777777777777778	.111111111111111	1	0	.308617664960183	.576993304930141	.62128101392738	.293401596792134	.0556371057248268	.850606909430254	.0547420428914091	.566777
362	50	10	1020	0	2	.777777777777778	.111111111111111	1	0	.308617664960183	.576993304930141	.62128101392738	.293401596792134	.0556371057248268	.850606909430254	.0547420428914091	.566777
362	50	10	1020	1	2	.666666666666667	0	1	0	.308617664960183	.576993304930141	.62128101392738	.293401596792134	.0556371057248268	.850606909430254	.0547420428914091	.566777
362	50	10	1020	0	2	.6	0	1	0	.308617664960183	.576993304930141	.62128101392738	.293401596792134	.0556371057248268	.850606909430254	.0547420428914091	.566777
362	50	10	1020	0	2	.6	0	1	0	.308617664960183	.576993304930141	.62128101392738	.293401596792134	.0556371057248268	.850606909430254	.0547420428914091	.566777
160	20	75	7583	0	2	.875	.25	0	0	.16114521913555	.505440398759848	.562032703179243	.318096164366873	.0601787125402775	1.03420752565578	.0588414078171374	1.294273
160	20	75	7583	1	2	.5	0	0	0	.16114521913555	.505440398759848	.562032703179243	.318096164366873	.0601787125402775	1.03420752565578	.0588414078171374	1.294273
160	20	75	7583	3	1	.75	.25	0	1	.16114521913555	.505440398759848	.562032703179243	.318096164366873	.0601787125402775	1.03420752565578	.0588414078171374	1.294273
160	20	75	7583	4	1	.636363636363636	.181818181818182	0	0	.16114521913555	.505440398759848	.562032703179243	.318096164366873	.0601787125402775	1.03420752565578	.0588414078171374	1.294273
160	20	75	7583	0	2	.636363636363636	.181818181818182	0	0	.16114521913555	.505440398759848	.562032703179243	.318096164366873	.0601787125402775	1.03420752565578	.0588414078171374	1.294273
160	20	75	7583	0	2	.636363636363636	.181818181818182	0	0	.16114521913555	.505440398759848	.562032703179243	.318096164366873	.0601787125402775	1.03420752565578	.0588414078171374	1.294273
160	20	75	7583	1	1	.333333333333333	0	0	0	.16114521913555	.505440398759848	.562032703179243	.318096164366873	.0601787125402775	1.03420752565578	.0588414078171374	1.294273
160	20	75	7583	0	1	.166666666666667	.166666666666667	0	0	.16114521913555	.505440398759848	.562032703179243	.318096164366873	.0601787125402775	1.03420752565578	.0588414078171374	1.294273
160	20	75	7583	0	2	.6	.4	0	0	.16114521913555	.505440398759848	.562032703179243	.318096164366873	.0601787125402775	1.03420752565578	.0588414078171374	1.294273
160	20	75	7583	0	2	.625	.125	0	1	.16114521913555	.505440398759848	.562032703179243	.318096164366873	.0601787125402775	1.03420752565578	.0588414078171374	1.294273
160	20	75	7583	3	2	.625	.125	0	1	.16114521913555	.505440398759848	.562032703179243	.318096164366873	.0601787125402775	1.03420752565578	.0588414078171374	1.294273
160	20	75	7583	4	2	.25	0	0	1	.16114521913555	.505440398759848	.562032703179243	.318096164366873	.0601787125402775	1.03420752565578	.0588414078171374	1.294273
160	20	75	7583	1	2	.25	0	0	1	.16114521913555	.505440398759848	.562032703179243	.318096164366873	.0601787125402775	1.03420752565578	.0588414078171374	1.294273
160	20	75	7583	2	2	.25	.25	0	0	.16114521913555	.505440398759848	.562032703179243	.318096164366873	.0601787125402775	1.03420752565578	.0588414078171374	1.294273
160	20	75	7583	1	2	.428571428571429	0	0	0	.16114521913555	.505440398759848	.562032703179243	.318096164366873	.0601787125402775	1.03420752565578	.0588414078171374	1.294273
160	20	75	7583	0	1	.428571428571429	0	0	0	.16114521913555	.505440398759848	.562032703179243	.318096164366873	.0601787125402775	1.03420752565578	.0588414078171374	1.294273
160	20	75	7583	3	2	.7	.2	0	0	.16114521913555	.505440398759848	.562032703179243	.318096164366873	.0601787125402775	1.03420752565578	.0588414078171374	1.294273
160	20	75	7583	0	1	.7	.2	0	0	.16114521913555	.505440398759848	.562032703179243	.318096164366873	.0601787125402775	1.03420752565578	.0588414078171374	1.294273
160	20	75	7583	1	2	.636363636363636	.0909090909090909	0	1	.16114521913555	.505440398759848	.562032703179243	.318096164366873	.0601787125402775	1.03420752565578	.0588414078171374	1.294273
160	20	75	7583	3	2	.636363636363636	.0909090909090909	0	1	.16114521913555	.505440398759848	.562032703179243	.318096164366873	.0601787125402775	1.03420752565578	.0588414078171374	1.294273
160	20	75	7583	1	2	.636363636363636	.0909090909090909	0	1	.16114521913555	.505440398759848	.562032703179243	.318096164366873	.0601787125402775	1.03420752565578	.0588414078171374	1.294273
160	20	75	7583	1	1	.636363636363636	.0909090909090909	0	1	.16114521913555	.505440398759848	.562032703179243	.318096164366873	.0601787125402775	1.03420752565578	.0588414078171374	1.294273
160	20	75	7583	0	2	.6	.4	0	1	.16114521913555	.505440398759848	.562032703179243	.318096164366873	.0601787125402775	1.03420752565578	.0588414078171374	1.294273
160	20	75	7583	3	1	.833333333333333	.5	0	0	.16114521913555	.505440398759848	.562032703179243	.318096164366873	.0601787125402775	1.03420752565578	.0588414078171374	1.294273
160	20	75	7583	4	1	.5	.125	0	0	.16114521913555	.505440398759848	.562032703179243	.318096164366873	.0601787125402775	1.03420752565578	.0588414078171374	1.294273
160	20	75	7583	1	2	.5	.125	0	0	.16114521913555	.505440398759848	.562032703179243	.318096164366873	.0601787125402775	1.03420752565578	.0588414078171374	1.294273
160	20	75	7583	0	1	.75	.25	0	0	.16114521913555	.505440398759848	.562032703179243	.318096164366873	.0601787125402775	1.03420752565578	.0588414078171374	1.294273
160	20	75	7583	3	2	.888888888888889	.222222222222222	0	0	.16114521913555	.505440398759848	.562032703179243	.318096164366873	.0601787125402775	1.03420752565578	.0588414078171374	1.294273
160	20	75	7583	3	1	.6	0	0	0	.16114521913555	.505440398759848	.562032703179243	.318096164366873	.0601787125402775	1.03420752565578	.0588414078171374	1.294273
160	20	75	7583	1	2	.6	0	0	0	.16114521913555	.505440398759848	.562032703179243	.318096164366873	.0601787125402775	1.03420752565578	.0588414078171374	1.294273
160	20	75	7583	4	1	.666666666666667	.166666666666667	0	0	.16114521913555	.505440398759848	.562032703179243	.318096164366873	.0601787125402775	1.03420752565578	.0588414078171374	1.294273
75	20	12	1213	3	2	.5	0	1	0	.226022473610419	.437365215088148	.461465703151874	.224811774053112	.0604593091445623	.944793850453857	.0572812228065379	.82779
75	20	12	1213	1	1	.5	0	1	0	.226022473610419	.437365215088148	.461465703151874	.224811774053112	.0604593091445623	.944793850453857	.0572812228065379	.82779
75	20	12	1213	2	2	.875	.125	1	0	.226022473610419	.437365215088148	.461465703151874	.224811774053112	.0604593091445623	.944793850453857	.0572812228065379	.82779
75	20	12	1213	4	1	.333333333333333	0	1	1	.226022473610419	.437365215088148	.461465703151874	.224811774053112	.0604593091445623	.944793850453857	.0572812228065379	.82779
75	20	12	1213	1	2	.333333333333333	0	1	1	.226022473610419	.437365215088148	.461465703151874	.224811774053112	.0604593091445623	.944793850453857	.0572812228065379	.82779
75	20	12	1213	3	2	.333333333333333	.166666666666667	1	0	.226022473610419	.437365215088148	.461465703151874	.224811774053112	.0604593091445623	.944793850453857	.0572812228065379	.82779
75	20	12	1213	0	1	.333333333333333	.166666666666667	1	0	.226022473610419	.437365215088148	.461465703151874	.224811774053112	.0604593091445623	.944793850453857	.0572812228065379	.82779
75	20	12	1213	0	2	.666666666666667	.166666666666667	1	0	.226022473610419	.437365215088148	.461465703151874	.224811774053112	.0604593091445623	.944793850453857	.0572812228065379	.82779
75	20	12	1213	0	1	.857142857142857	.142857142857143	1	1	.226022473610419	.437365215088148	.461465703151874	.224811774053112	.0604593091445623	.944793850453857	.0572812228065379	.82779
75	20	12	1213	3	2	.666666666666667	.166666666666667	1	1	.226022473610419	.437365215088148	.461465703151874	.224811774053112	.0604593091445623	.944793850453857	.0572812228065379	.82779
75	20	12	1213	3	1	.8	.4	1	0	.226022473610419	.437365215088148	.461465703151874	.224811774053112	.0604593091445623	.944793850453857	.0572812228065379	.82779
75	20	12	1213	0	2	.857142857142857	.428571428571429	1	0	.226022473610419	.437365215088148	.461465703151874	.224811774053112	.0604593091445623	.944793850453857	.0572812228065379	.82779
75	20	12	1213	3	2	.692307692307692	.230769230769231	1	1	.226022473610419	.437365215088148	.461465703151874	.224811774053112	.0604593091445623	.944793850453857	.0572812228065379	.82779
75	20	12	1213	3	1	.692307692307692	.230769230769231	1	1	.226022473610419	.437365215088148	.461465703151874	.224811774053112	.0604593091445623	.944793850453857	.0572812228065379	.82779
75	20	12	1213	0	1	.692307692307692	.230769230769231	1	1	.226022473610419	.437365215088148	.461465703151874	.224811774053112	.0604593091445623	.944793850453857	.0572812228065379	.82779
75	20	12	1213	4	1	.692307692307692	.230769230769231	1	1	.226022473610419	.437365215088148	.461465703151874	.224811774053112	.0604593091445623	.944793850453857	.0572812228065379	.82779
75	20	12	1213	2	2	.666666666666667	0	1	0	.226022473610419	.437365215088148	.461465703151874	.224811774053112	.0604593091445623	.944793850453857	.0572812228065379	.82779
75	20	12	1213	4	1	.666666666666667	.333333333333333	1	1	.226022473610419	.437365215088148	.461465703151874	.224811774053112	.0604593091445623	.944793850453857	.0572812228065379	.82779
75	20	12	1213	4	2	.6	.2	1	0	.226022473610419	.437365215088148	.461465703151874	.224811774053112	.0604593091445623	.944793850453857	.0572812228065379	.82779
75	20	12	1213	0	2	.6	.2	1	0	.226022473610419	.437365215088148	.461465703151874	.224811774053112	.0604593091445623	.944793850453857	.0572812228065379	.82779
76	20	12	1213	2	1	.4	.2	0	1	.226022473610419	.437365215088148	.461465703151874	.224811774053112	.0604593091445623	.944793850453857	.0572812228065379	1.281917
76	20	12	1213	0	2	.4	.2	0	1	.226022473610419	.437365215088148	.461465703151874	.224811774053112	.0604593091445623	.944793850453857	.0572812228065379	1.281917
76	20	12	1213	4	2	.4	0	0	0	.226022473610419	.437365215088148	.461465703151874	.224811774053112	.0604593091445623	.944793850453857	.0572812228065379	1.281917
76	20	12	1213	3	2	.777777777777778	.444444444444444	0	0	.226022473610419	.437365215088148	.461465703151874	.224811774053112	.0604593091445623	.944793850453857	.0572812228065379	1.281917
76	20	12	1213	0	1	.777777777777778	.444444444444444	0	0	.226022473610419	.437365215088148	.461465703151874	.224811774053112	.0604593091445623	.944793850453857	.0572812228065379	1.281917
76	20	12	1213	0	1	.666666666666667	0	0	1	.226022473610419	.437365215088148	.461465703151874	.224811774053112	.0604593091445623	.944793850453857	.0572812228065379	1.281917
76	20	12	1213	1	1	.571428571428571	0	0	0	.226022473610419	.437365215088148	.461465703151874	.224811774053112	.0604593091445623	.944793850453857	.0572812228065379	1.281917
76	20	12	1213	4	1	.857142857142857	.285714285714286	0	0	.226022473610419	.437365215088148	.461465703151874	.224811774053112	.0604593091445623	.944793850453857	.0572812228065379	1.281917
76	20	12	1213	0	1	.444444444444444	.111111111111111	0	0	.226022473610419	.437365215088148	.461465703151874	.224811774053112	.0604593091445623	.944793850453857	.0572812228065379	1.281917
76	20	12	1213	3	1	.666666666666667	.333333333333333	0	1	.226022473610419	.437365215088148	.461465703151874	.224811774053112	.0604593091445623	.944793850453857	.0572812228065379	1.281917
76	20	12	1213	4	1	.5	.0833333333333333	0	0	.226022473610419	.437365215088148	.461465703151874	.224811774053112	.0604593091445623	.944793850453857	.0572812228065379	1.281917
76	20	12	1213	2	2	.5	.0833333333333333	0	0	.226022473610419	.437365215088148	.461465703151874	.224811774053112	.0604593091445623	.944793850453857	.0572812228065379	1.281917
76	20	12	1213	0	1	.5	.0833333333333333	0	0	.226022473610419	.437365215088148	.461465703151874	.224811774053112	.0604593091445623	.944793850453857	.0572812228065379	1.281917
76	20	12	1213	4	1	.8	.3	0	0	.226022473610419	.437365215088148	.461465703151874	.224811774053112	.0604593091445623	.944793850453857	.0572812228065379	1.281917
76	20	12	1213	1	2	.8	.3	0	0	.226022473610419	.437365215088148	.461465703151874	.224811774053112	.0604593091445623	.944793850453857	.0572812228065379	1.281917
76	20	12	1213	1	2	.8	.4	0	1	.226022473610419	.437365215088148	.461465703151874	.224811774053112	.0604593091445623	.944793850453857	.0572812228065379	1.281917
76	20	12	1213	0	1	.857142857142857	0	0	0	.226022473610419	.437365215088148	.461465703151874	.224811774053112	.0604593091445623	.944793850453857	.0572812228065379	1.281917
76	20	12	1213	4	2	.75	.5	0	1	.226022473610419	.437365215088148	.461465703151874	.224811774053112	.0604593091445623	.944793850453857	.0572812228065379	1.281917
76	20	12	1213	4	2	.5	.375	0	0	.226022473610419	.437365215088148	.461465703151874	.224811774053112	.0604593091445623	.944793850453857	.0572812228065379	1.281917
76	20	12	1213	1	1	.5	.375	0	0	.226022473610419	.437365215088148	.461465703151874	.224811774053112	.0604593091445623	.944793850453857	.0572812228065379	1.281917
76	20	12	1213	3	1	.5	0	0	0	.226022473610419	.437365215088148	.461465703151874	.224811774053112	.0604593091445623	.944793850453857	.0572812228065379	1.281917
76	20	12	1213	3	2	.636363636363636	.181818181818182	0	0	.226022473610419	.437365215088148	.461465703151874	.224811774053112	.0604593091445623	.944793850453857	.0572812228065379	1.281917
76	20	12	1213	1	2	.636363636363636	.181818181818182	0	0	.226022473610419	.437365215088148	.461465703151874	.224811774053112	.0604593091445623	.944793850453857	.0572812228065379	1.281917
76	20	12	1213	0	1	.714285714285714	.428571428571429	0	0	.226022473610419	.437365215088148	.461465703151874	.224811774053112	.0604593091445623	.944793850453857	.0572812228065379	1.281917
76	20	12	1213	0	2	.6	0	0	0	.226022473610419	.437365215088148	.461465703151874	.224811774053112	.0604593091445623	.944793850453857	.0572812228065379	1.281917
76	20	12	1213	3	2	.545454545454545	.0909090909090909	0	0	.226022473610419	.437365215088148	.461465703151874	.224811774053112	.0604593091445623	.944793850453857	.0572812228065379	1.281917
76	20	12	1213	1	1	.545454545454545	.0909090909090909	0	0	.226022473610419	.437365215088148	.461465703151874	.224811774053112	.0604593091445623	.944793850453857	.0572812228065379	1.281917
142	20	30	3025	2	2	.666666666666667	.0833333333333333	1	0	.207741532698626	.491805837365308	.52130482284996	.332526923677164	.0616513188699717	.932917316692815	.0609489620727482	.775308
142	20	30	3025	1	2	.666666666666667	.0833333333333333	1	0	.207741532698626	.491805837365308	.52130482284996	.332526923677164	.0616513188699717	.932917316692815	.0609489620727482	.775308
142	20	30	3025	1	2	.833333333333333	0	1	0	.207741532698626	.491805837365308	.52130482284996	.332526923677164	.0616513188699717	.932917316692815	.0609489620727482	.775308
142	20	30	3025	0	1	.625	0	1	0	.207741532698626	.491805837365308	.52130482284996	.332526923677164	.0616513188699717	.932917316692815	.0609489620727482	.775308
142	20	30	3025	1	2	.5	0	1	1	.207741532698626	.491805837365308	.52130482284996	.332526923677164	.0616513188699717	.932917316692815	.0609489620727482	.775308
142	20	30	3025	0	1	.727272727272727	.0909090909090909	1	0	.207741532698626	.491805837365308	.52130482284996	.332526923677164	.0616513188699717	.932917316692815	.0609489620727482	.775308
142	20	30	3025	2	2	.833333333333333	0	1	0	.207741532698626	.491805837365308	.52130482284996	.332526923677164	.0616513188699717	.932917316692815	.0609489620727482	.775308
142	20	30	3025	2	1	.75	.25	1	0	.207741532698626	.491805837365308	.52130482284996	.332526923677164	.0616513188699717	.932917316692815	.0609489620727482	.775308
142	20	30	3025	2	2	.666666666666667	.166666666666667	1	1	.207741532698626	.491805837365308	.52130482284996	.332526923677164	.0616513188699717	.932917316692815	.0609489620727482	.775308
142	20	30	3025	0	2	.666666666666667	.166666666666667	1	1	.207741532698626	.491805837365308	.52130482284996	.332526923677164	.0616513188699717	.932917316692815	.0609489620727482	.775308
142	20	30	3025	3	1	.571428571428571	.142857142857143	1	1	.207741532698626	.491805837365308	.52130482284996	.332526923677164	.0616513188699717	.932917316692815	.0609489620727482	.775308
142	20	30	3025	0	2	.666666666666667	0	1	0	.207741532698626	.491805837365308	.52130482284996	.332526923677164	.0616513188699717	.932917316692815	.0609489620727482	.775308
142	20	30	3025	2	1	.833333333333333	0	1	0	.207741532698626	.491805837365308	.52130482284996	.332526923677164	.0616513188699717	.932917316692815	.0609489620727482	.775308
142	20	30	3025	3	2	.8	.6	1	1	.207741532698626	.491805837365308	.52130482284996	.332526923677164	.0616513188699717	.932917316692815	.0609489620727482	.775308
143	20	30	3025	3	1	.75	0	0	1	.207741532698626	.491805837365308	.52130482284996	.332526923677164	.0616513188699717	.932917316692815	.0609489620727482	1.272804
143	20	30	3025	2	2	.666666666666667	.25	0	0	.207741532698626	.491805837365308	.52130482284996	.332526923677164	.0616513188699717	.932917316692815	.0609489620727482	1.272804
143	20	30	3025	4	1	.666666666666667	.25	0	0	.207741532698626	.491805837365308	.52130482284996	.332526923677164	.0616513188699717	.932917316692815	.0609489620727482	1.272804
143	20	30	3025	1	1	.666666666666667	.25	0	0	.207741532698626	.491805837365308	.52130482284996	.332526923677164	.0616513188699717	.932917316692815	.0609489620727482	1.272804
143	20	30	3025	2	2	.5	.333333333333333	0	1	.207741532698626	.491805837365308	.52130482284996	.332526923677164	.0616513188699717	.932917316692815	.0609489620727482	1.272804
143	20	30	3025	3	2	.666666666666667	.111111111111111	0	0	.207741532698626	.491805837365308	.52130482284996	.332526923677164	.0616513188699717	.932917316692815	.0609489620727482	1.272804
143	20	30	3025	1	2	.5	0	0	1	.207741532698626	.491805837365308	.52130482284996	.332526923677164	.0616513188699717	.932917316692815	.0609489620727482	1.272804
143	20	30	3025	1	1	.666666666666667	0	0	0	.207741532698626	.491805837365308	.52130482284996	.332526923677164	.0616513188699717	.932917316692815	.0609489620727482	1.272804
143	20	30	3025	3	2	.8	.4	0	0	.207741532698626	.491805837365308	.52130482284996	.332526923677164	.0616513188699717	.932917316692815	.0609489620727482	1.272804
143	20	30	3025	1	2	.666666666666667	.111111111111111	0	0	.207741532698626	.491805837365308	.52130482284996	.332526923677164	.0616513188699717	.932917316692815	.0609489620727482	1.272804
143	20	30	3025	3	1	.5	0	0	0	.207741532698626	.491805837365308	.52130482284996	.332526923677164	.0616513188699717	.932917316692815	.0609489620727482	1.272804
143	20	30	3025	1	2	.5	0	0	0	.207741532698626	.491805837365308	.52130482284996	.332526923677164	.0616513188699717	.932917316692815	.0609489620727482	1.272804
143	20	30	3025	2	2	.8	.4	0	0	.207741532698626	.491805837365308	.52130482284996	.332526923677164	.0616513188699717	.932917316692815	.0609489620727482	1.272804
143	20	30	3025	1	1	.8	.4	0	0	.207741532698626	.491805837365308	.52130482284996	.332526923677164	.0616513188699717	.932917316692815	.0609489620727482	1.272804
143	20	30	3025	0	2	.75	0	0	0	.207741532698626	.491805837365308	.52130482284996	.332526923677164	.0616513188699717	.932917316692815	.0609489620727482	1.272804
143	20	30	3025	4	1	.4	.2	0	1	.207741532698626	.491805837365308	.52130482284996	.332526923677164	.0616513188699717	.932917316692815	.0609489620727482	1.272804
143	20	30	3025	0	1	.4	.2	0	1	.207741532698626	.491805837365308	.52130482284996	.332526923677164	.0616513188699717	.932917316692815	.0609489620727482	1.272804
143	20	30	3025	1	2	.75	.5	0	1	.207741532698626	.491805837365308	.52130482284996	.332526923677164	.0616513188699717	.932917316692815	.0609489620727482	1.272804
143	20	30	3025	2	2	.5	.5	0	1	.207741532698626	.491805837365308	.52130482284996	.332526923677164	.0616513188699717	.932917316692815	.0609489620727482	1.272804
243	30	67	6704	3	1	.2	0	0	0	.330545399909864	.465417939600242	.444783893424073	.27740772274254	.062202634346686	.93207126948774	.0609505684378978	1.94272
243	30	67	6704	2	2	.714285714285714	0	0	0	.330545399909864	.465417939600242	.444783893424073	.27740772274254	.062202634346686	.93207126948774	.0609505684378978	1.94272
243	30	67	6704	2	1	.75	0	0	0	.330545399909864	.465417939600242	.444783893424073	.27740772274254	.062202634346686	.93207126948774	.0609505684378978	1.94272
243	30	67	6704	4	1	.5	0	0	0	.330545399909864	.465417939600242	.444783893424073	.27740772274254	.062202634346686	.93207126948774	.0609505684378978	1.94272
243	30	67	6704	3	1	.5	0	0	0	.330545399909864	.465417939600242	.444783893424073	.27740772274254	.062202634346686	.93207126948774	.0609505684378978	1.94272
243	30	67	6704	4	1	.5	.125	0	0	.330545399909864	.465417939600242	.444783893424073	.27740772274254	.062202634346686	.93207126948774	.0609505684378978	1.94272
243	30	67	6704	3	1	.8	.4	0	0	.330545399909864	.465417939600242	.444783893424073	.27740772274254	.062202634346686	.93207126948774	.0609505684378978	1.94272
243	30	67	6704	4	1	.4	.2	0	0	.330545399909864	.465417939600242	.444783893424073	.27740772274254	.062202634346686	.93207126948774	.0609505684378978	1.94272
243	30	67	6704	3	2	.888888888888889	0	0	0	.330545399909864	.465417939600242	.444783893424073	.27740772274254	.062202634346686	.93207126948774	.0609505684378978	1.94272
243	30	67	6704	0	1	.666666666666667	0	0	0	.330545399909864	.465417939600242	.444783893424073	.27740772274254	.062202634346686	.93207126948774	.0609505684378978	1.94272
217	30	48	4811	4	1	.5	0	1	0	.246108027616143	.349194530932715	.370583457425138	.198524434817947	.0624746175714108	.956085319949623	.0600379044267089	1.779162
217	30	48	4811	1	1	.875	.25	1	0	.246108027616143	.349194530932715	.370583457425138	.198524434817947	.0624746175714108	.956085319949623	.0600379044267089	1.779162
217	30	48	4811	0	1	.8	.4	1	0	.246108027616143	.349194530932715	.370583457425138	.198524434817947	.0624746175714108	.956085319949623	.0600379044267089	1.779162
217	30	48	4811	0	1	.5	0	1	0	.246108027616143	.349194530932715	.370583457425138	.198524434817947	.0624746175714108	.956085319949623	.0600379044267089	1.779162
217	30	48	4811	0	2	.666666666666667	0	1	0	.246108027616143	.349194530932715	.370583457425138	.198524434817947	.0624746175714108	.956085319949623	.0600379044267089	1.779162
217	30	48	4811	4	2	0	0	1	0	.246108027616143	.349194530932715	.370583457425138	.198524434817947	.0624746175714108	.956085319949623	.0600379044267089	1.779162
217	30	48	4811	4	2	0	0	1	1	.246108027616143	.349194530932715	.370583457425138	.198524434817947	.0624746175714108	.956085319949623	.0600379044267089	1.779162
217	30	48	4811	1	2	.666666666666667	0	1	0	.246108027616143	.349194530932715	.370583457425138	.198524434817947	.0624746175714108	.956085319949623	.0600379044267089	1.779162
217	30	48	4811	0	1	.666666666666667	0	1	0	.246108027616143	.349194530932715	.370583457425138	.198524434817947	.0624746175714108	.956085319949623	.0600379044267089	1.779162
217	30	48	4811	3	2	.75	.25	1	0	.246108027616143	.349194530932715	.370583457425138	.198524434817947	.0624746175714108	.956085319949623	.0600379044267089	1.779162
217	30	48	4811	1	1	.833333333333333	.166666666666667	1	0	.246108027616143	.349194530932715	.370583457425138	.198524434817947	.0624746175714108	.956085319949623	.0600379044267089	1.779162
578	60	91	9131	2	1	.75	0	0	0	.233899676375433	.460760517799245	.400242718446573	.233090614886773	.068689320388337	.94798657718105	.0645631067961066	.641382
578	60	91	9131	1	2	.666666666666667	.0833333333333333	0	0	.233899676375433	.460760517799245	.400242718446573	.233090614886773	.068689320388337	.94798657718105	.0645631067961066	.641382
578	60	91	9131	3	2	.666666666666667	.0833333333333333	0	0	.233899676375433	.460760517799245	.400242718446573	.233090614886773	.068689320388337	.94798657718105	.0645631067961066	.641382
578	60	91	9131	1	2	.666666666666667	.333333333333333	0	0	.233899676375433	.460760517799245	.400242718446573	.233090614886773	.068689320388337	.94798657718105	.0645631067961066	.641382
578	60	91	9131	3	2	.636363636363636	.0909090909090909	0	0	.233899676375433	.460760517799245	.400242718446573	.233090614886773	.068689320388337	.94798657718105	.0645631067961066	.641382
578	60	91	9131	4	1	.636363636363636	.0909090909090909	0	0	.233899676375433	.460760517799245	.400242718446573	.233090614886773	.068689320388337	.94798657718105	.0645631067961066	.641382
578	60	91	9131	2	2	0	0	0	0	.233899676375433	.460760517799245	.400242718446573	.233090614886773	.068689320388337	.94798657718105	.0645631067961066	.641382
578	60	91	9131	4	1	.666666666666667	0	0	0	.233899676375433	.460760517799245	.400242718446573	.233090614886773	.068689320388337	.94798657718105	.0645631067961066	.641382
578	60	91	9131	2	2	.333333333333333	0	0	0	.233899676375433	.460760517799245	.400242718446573	.233090614886773	.068689320388337	.94798657718105	.0645631067961066	.641382
578	60	91	9131	1	2	.6	0	0	1	.233899676375433	.460760517799245	.400242718446573	.233090614886773	.068689320388337	.94798657718105	.0645631067961066	.641382
578	60	91	9131	1	1	.8	0	0	0	.233899676375433	.460760517799245	.400242718446573	.233090614886773	.068689320388337	.94798657718105	.0645631067961066	.641382
578	60	91	9131	0	2	.875	0	0	0	.233899676375433	.460760517799245	.400242718446573	.233090614886773	.068689320388337	.94798657718105	.0645631067961066	.641382
578	60	91	9131	3	1	.833333333333333	.333333333333333	0	0	.233899676375433	.460760517799245	.400242718446573	.233090614886773	.068689320388337	.94798657718105	.0645631067961066	.641382
578	60	91	9131	3	1	.8	.4	0	0	.233899676375433	.460760517799245	.400242718446573	.233090614886773	.068689320388337	.94798657718105	.0645631067961066	.641382
578	60	91	9131	0	1	.625	.125	0	0	.233899676375433	.460760517799245	.400242718446573	.233090614886773	.068689320388337	.94798657718105	.0645631067961066	.641382
578	60	91	9131	1	2	.625	.125	0	0	.233899676375433	.460760517799245	.400242718446573	.233090614886773	.068689320388337	.94798657718105	.0645631067961066	.641382
579	60	91	9131	1	2	.9	.3	0	0	.233899676375433	.460760517799245	.400242718446573	.233090614886773	.068689320388337	.94798657718105	.0645631067961066	.594813
579	60	91	9131	4	2	.75	.25	0	0	.233899676375433	.460760517799245	.400242718446573	.233090614886773	.068689320388337	.94798657718105	.0645631067961066	.594813
579	60	91	9131	3	1	.666666666666667	.166666666666667	0	0	.233899676375433	.460760517799245	.400242718446573	.233090614886773	.068689320388337	.94798657718105	.0645631067961066	.594813
579	60	91	9131	1	2	.666666666666667	.166666666666667	0	0	.233899676375433	.460760517799245	.400242718446573	.233090614886773	.068689320388337	.94798657718105	.0645631067961066	.594813
579	60	91	9131	4	2	.727272727272727	.363636363636364	0	0	.233899676375433	.460760517799245	.400242718446573	.233090614886773	.068689320388337	.94798657718105	.0645631067961066	.594813
579	60	91	9131	2	1	.727272727272727	.363636363636364	0	0	.233899676375433	.460760517799245	.400242718446573	.233090614886773	.068689320388337	.94798657718105	.0645631067961066	.594813
579	60	91	9131	4	1	.75	.25	0	0	.233899676375433	.460760517799245	.400242718446573	.233090614886773	.068689320388337	.94798657718105	.0645631067961066	.594813
579	60	91	9131	4	2	.875	.375	0	0	.233899676375433	.460760517799245	.400242718446573	.233090614886773	.068689320388337	.94798657718105	.0645631067961066	.594813
579	60	91	9131	2	1	.7	0	0	0	.233899676375433	.460760517799245	.400242718446573	.233090614886773	.068689320388337	.94798657718105	.0645631067961066	.594813
579	60	91	9131	0	2	.7	0	0	0	.233899676375433	.460760517799245	.400242718446573	.233090614886773	.068689320388337	.94798657718105	.0645631067961066	.594813
579	60	91	9131	4	1	.571428571428571	.285714285714286	0	0	.233899676375433	.460760517799245	.400242718446573	.233090614886773	.068689320388337	.94798657718105	.0645631067961066	.594813
579	60	91	9131	0	1	.571428571428571	.285714285714286	0	0	.233899676375433	.460760517799245	.400242718446573	.233090614886773	.068689320388337	.94798657718105	.0645631067961066	.594813
579	60	91	9131	3	2	.4	.2	0	1	.233899676375433	.460760517799245	.400242718446573	.233090614886773	.068689320388337	.94798657718105	.0645631067961066	.594813
579	60	91	9131	2	2	.666666666666667	0	0	0	.233899676375433	.460760517799245	.400242718446573	.233090614886773	.068689320388337	.94798657718105	.0645631067961066	.594813
579	60	91	9131	4	2	.625	.1875	0	0	.233899676375433	.460760517799245	.400242718446573	.233090614886773	.068689320388337	.94798657718105	.0645631067961066	.594813
579	60	91	9131	0	1	.625	.1875	0	0	.233899676375433	.460760517799245	.400242718446573	.233090614886773	.068689320388337	.94798657718105	.0645631067961066	.594813
579	60	91	9131	3	1	.625	.1875	0	0	.233899676375433	.460760517799245	.400242718446573	.233090614886773	.068689320388337	.94798657718105	.0645631067961066	.594813
579	60	91	9131	1	2	.625	.1875	0	0	.233899676375433	.460760517799245	.400242718446573	.233090614886773	.068689320388337	.94798657718105	.0645631067961066	.594813
579	60	91	9131	2	2	.636363636363636	.0909090909090909	0	0	.233899676375433	.460760517799245	.400242718446573	.233090614886773	.068689320388337	.94798657718105	.0645631067961066	.594813
579	60	91	9131	4	2	.636363636363636	.0909090909090909	0	0	.233899676375433	.460760517799245	.400242718446573	.233090614886773	.068689320388337	.94798657718105	.0645631067961066	.594813
579	60	91	9131	3	1	.636363636363636	.0909090909090909	0	0	.233899676375433	.460760517799245	.400242718446573	.233090614886773	.068689320388337	.94798657718105	.0645631067961066	.594813
579	60	91	9131	0	1	.636363636363636	.0909090909090909	0	0	.233899676375433	.460760517799245	.400242718446573	.233090614886773	.068689320388337	.94798657718105	.0645631067961066	.594813
579	60	91	9131	2	1	.777777777777778	.444444444444444	0	0	.233899676375433	.460760517799245	.400242718446573	.233090614886773	.068689320388337	.94798657718105	.0645631067961066	.594813
579	60	91	9131	2	2	.727272727272727	.0909090909090909	0	0	.233899676375433	.460760517799245	.400242718446573	.233090614886773	.068689320388337	.94798657718105	.0645631067961066	.594813
579	60	91	9131	3	1	.727272727272727	.0909090909090909	0	0	.233899676375433	.460760517799245	.400242718446573	.233090614886773	.068689320388337	.94798657718105	.0645631067961066	.594813
433	50	88	8811	4	1	.5	0	0	0	.295897059653455	.378858852079527	.403860262994436	.206670805350217	.0689655172413905	.986469864698438	.0667080535018986	1.303576
433	50	88	8811	3	1	.5	.25	0	0	.295897059653455	.378858852079527	.403860262994436	.206670805350217	.0689655172413905	.986469864698438	.0667080535018986	1.303576
433	50	88	8811	3	2	.666666666666667	.222222222222222	0	0	.295897059653455	.378858852079527	.403860262994436	.206670805350217	.0689655172413905	.986469864698438	.0667080535018986	1.303576
433	50	88	8811	2	1	.857142857142857	.142857142857143	0	0	.295897059653455	.378858852079527	.403860262994436	.206670805350217	.0689655172413905	.986469864698438	.0667080535018986	1.303576
433	50	88	8811	0	2	.666666666666667	0	0	0	.295897059653455	.378858852079527	.403860262994436	.206670805350217	.0689655172413905	.986469864698438	.0667080535018986	1.303576
433	50	88	8811	1	1	.777777777777778	.111111111111111	0	0	.295897059653455	.378858852079527	.403860262994436	.206670805350217	.0689655172413905	.986469864698438	.0667080535018986	1.303576
433	50	88	8811	1	2	.833333333333333	.166666666666667	0	0	.295897059653455	.378858852079527	.403860262994436	.206670805350217	.0689655172413905	.986469864698438	.0667080535018986	1.303576
433	50	88	8811	3	1	.666666666666667	.333333333333333	0	0	.295897059653455	.378858852079527	.403860262994436	.206670805350217	.0689655172413905	.986469864698438	.0667080535018986	1.303576
433	50	88	8811	1	2	.8	.4	0	0	.295897059653455	.378858852079527	.403860262994436	.206670805350217	.0689655172413905	.986469864698438	.0667080535018986	1.303576
433	50	88	8811	2	1	.666666666666667	0	0	0	.295897059653455	.378858852079527	.403860262994436	.206670805350217	.0689655172413905	.986469864698438	.0667080535018986	1.303576
433	50	88	8811	1	1	.25	0	0	0	.295897059653455	.378858852079527	.403860262994436	.206670805350217	.0689655172413905	.986469864698438	.0667080535018986	1.303576
433	50	88	8811	4	1	.666666666666667	.222222222222222	0	1	.295897059653455	.378858852079527	.403860262994436	.206670805350217	.0689655172413905	.986469864698438	.0667080535018986	1.303576
433	50	88	8811	4	1	.714285714285714	.142857142857143	0	0	.295897059653455	.378858852079527	.403860262994436	.206670805350217	.0689655172413905	.986469864698438	.0667080535018986	1.303576
109	20	15	1547	4	1	.4	0	0	0	.217016731933083	.404841580633724	.403631185475211	.265076539693837	.0692061231754963	.952254641910118	.0663581345674785	1.303697
109	20	15	1547	1	1	.4	0	0	0	.217016731933083	.404841580633724	.403631185475211	.265076539693837	.0692061231754963	.952254641910118	.0663581345674785	1.303697
109	20	15	1547	0	2	.555555555555556	0	0	0	.217016731933083	.404841580633724	.403631185475211	.265076539693837	.0692061231754963	.952254641910118	.0663581345674785	1.303697
109	20	15	1547	2	2	.555555555555556	0	0	0	.217016731933083	.404841580633724	.403631185475211	.265076539693837	.0692061231754963	.952254641910118	.0663581345674785	1.303697
109	20	15	1547	0	1	.555555555555556	0	0	0	.217016731933083	.404841580633724	.403631185475211	.265076539693837	.0692061231754963	.952254641910118	.0663581345674785	1.303697
109	20	15	1547	1	1	.714285714285714	.428571428571429	0	0	.217016731933083	.404841580633724	.403631185475211	.265076539693837	.0692061231754963	.952254641910118	.0663581345674785	1.303697
109	20	15	1547	3	1	.75	.25	0	0	.217016731933083	.404841580633724	.403631185475211	.265076539693837	.0692061231754963	.952254641910118	.0663581345674785	1.303697
109	20	15	1547	4	2	.384615384615385	.153846153846154	0	0	.217016731933083	.404841580633724	.403631185475211	.265076539693837	.0692061231754963	.952254641910118	.0663581345674785	1.303697
109	20	15	1547	0	1	.384615384615385	.153846153846154	0	0	.217016731933083	.404841580633724	.403631185475211	.265076539693837	.0692061231754963	.952254641910118	.0663581345674785	1.303697
109	20	15	1547	0	1	.384615384615385	.153846153846154	0	0	.217016731933083	.404841580633724	.403631185475211	.265076539693837	.0692061231754963	.952254641910118	.0663581345674785	1.303697
109	20	15	1547	0	1	.384615384615385	.153846153846154	0	0	.217016731933083	.404841580633724	.403631185475211	.265076539693837	.0692061231754963	.952254641910118	.0663581345674785	1.303697
109	20	15	1547	0	1	.2	.4	0	0	.217016731933083	.404841580633724	.403631185475211	.265076539693837	.0692061231754963	.952254641910118	.0663581345674785	1.303697
109	20	15	1547	0	2	.75	.25	0	0	.217016731933083	.404841580633724	.403631185475211	.265076539693837	.0692061231754963	.952254641910118	.0663581345674785	1.303697
109	20	15	1547	2	2	.545454545454545	.181818181818182	0	0	.217016731933083	.404841580633724	.403631185475211	.265076539693837	.0692061231754963	.952254641910118	.0663581345674785	1.303697
109	20	15	1547	1	1	.545454545454545	.181818181818182	0	0	.217016731933083	.404841580633724	.403631185475211	.265076539693837	.0692061231754963	.952254641910118	.0663581345674785	1.303697
109	20	15	1547	1	1	.5	.166666666666667	0	1	.217016731933083	.404841580633724	.403631185475211	.265076539693837	.0692061231754963	.952254641910118	.0663581345674785	1.303697
109	20	15	1547	1	2	.5	.25	0	1	.217016731933083	.404841580633724	.403631185475211	.265076539693837	.0692061231754963	.952254641910118	.0663581345674785	1.303697
109	20	15	1547	2	2	.666666666666667	0	0	0	.217016731933083	.404841580633724	.403631185475211	.265076539693837	.0692061231754963	.952254641910118	.0663581345674785	1.303697
109	20	15	1547	0	1	.6	0	0	0	.217016731933083	.404841580633724	.403631185475211	.265076539693837	.0692061231754963	.952254641910118	.0663581345674785	1.303697
109	20	15	1547	3	2	.666666666666667	0	0	0	.217016731933083	.404841580633724	.403631185475211	.265076539693837	.0692061231754963	.952254641910118	.0663581345674785	1.303697
109	20	15	1547	0	1	.666666666666667	0	0	0	.217016731933083	.404841580633724	.403631185475211	.265076539693837	.0692061231754963	.952254641910118	.0663581345674785	1.303697
109	20	15	1547	4	1	.2	0	0	0	.217016731933083	.404841580633724	.403631185475211	.265076539693837	.0692061231754963	.952254641910118	.0663581345674785	1.303697
109	20	15	1547	0	1	.2	0	0	0	.217016731933083	.404841580633724	.403631185475211	.265076539693837	.0692061231754963	.952254641910118	.0663581345674785	1.303697
118	20	15	1582	4	2	.857142857142857	.285714285714286	0	0	.220461394575513	.436818040112315	.415410994492241	.279850358516061	.0714953756624618	.987987987988139	.0694689805673798	1.284983
118	20	15	1582	4	1	.444444444444444	.222222222222222	0	0	.220461394575513	.436818040112315	.415410994492241	.279850358516061	.0714953756624618	.987987987988139	.0694689805673798	1.284983
118	20	15	1582	2	1	.444444444444444	.222222222222222	0	0	.220461394575513	.436818040112315	.415410994492241	.279850358516061	.0714953756624618	.987987987988139	.0694689805673798	1.284983
118	20	15	1582	3	2	.2	0	0	0	.220461394575513	.436818040112315	.415410994492241	.279850358516061	.0714953756624618	.987987987988139	.0694689805673798	1.284983
118	20	15	1582	1	2	.2	0	0	0	.220461394575513	.436818040112315	.415410994492241	.279850358516061	.0714953756624618	.987987987988139	.0694689805673798	1.284983
118	20	15	1582	4	1	.75	.375	0	0	.220461394575513	.436818040112315	.415410994492241	.279850358516061	.0714953756624618	.987987987988139	.0694689805673798	1.284983
118	20	15	1582	2	1	.833333333333333	.333333333333333	0	0	.220461394575513	.436818040112315	.415410994492241	.279850358516061	.0714953756624618	.987987987988139	.0694689805673798	1.284983
118	20	15	1582	2	1	.75	.25	0	1	.220461394575513	.436818040112315	.415410994492241	.279850358516061	.0714953756624618	.987987987988139	.0694689805673798	1.284983
118	20	15	1582	4	2	.666666666666667	0	0	0	.220461394575513	.436818040112315	.415410994492241	.279850358516061	.0714953756624618	.987987987988139	.0694689805673798	1.284983
118	20	15	1582	2	1	.428571428571429	.285714285714286	0	0	.220461394575513	.436818040112315	.415410994492241	.279850358516061	.0714953756624618	.987987987988139	.0694689805673798	1.284983
118	20	15	1582	3	2	.666666666666667	.333333333333333	0	0	.220461394575513	.436818040112315	.415410994492241	.279850358516061	.0714953756624618	.987987987988139	.0694689805673798	1.284983
118	20	15	1582	1	1	.666666666666667	.333333333333333	0	0	.220461394575513	.436818040112315	.415410994492241	.279850358516061	.0714953756624618	.987987987988139	.0694689805673798	1.284983
118	20	15	1582	4	2	.625	.375	0	0	.220461394575513	.436818040112315	.415410994492241	.279850358516061	.0714953756624618	.987987987988139	.0694689805673798	1.284983
118	20	15	1582	2	1	.8	.6	0	1	.220461394575513	.436818040112315	.415410994492241	.279850358516061	.0714953756624618	.987987987988139	.0694689805673798	1.284983
118	20	15	1582	4	2	.4	0	0	0	.220461394575513	.436818040112315	.415410994492241	.279850358516061	.0714953756624618	.987987987988139	.0694689805673798	1.284983
118	20	15	1582	1	1	.4	0	0	0	.220461394575513	.436818040112315	.415410994492241	.279850358516061	.0714953756624618	.987987987988139	.0694689805673798	1.284983
118	20	15	1582	2	1	.454545454545455	0	0	0	.220461394575513	.436818040112315	.415410994492241	.279850358516061	.0714953756624618	.987987987988139	.0694689805673798	1.284983
118	20	15	1582	1	1	.454545454545455	0	0	0	.220461394575513	.436818040112315	.415410994492241	.279850358516061	.0714953756624618	.987987987988139	.0694689805673798	1.284983
118	20	15	1582	4	1	.454545454545455	0	0	0	.220461394575513	.436818040112315	.415410994492241	.279850358516061	.0714953756624618	.987987987988139	.0694689805673798	1.284983
118	20	15	1582	1	1	.454545454545455	0	0	0	.220461394575513	.436818040112315	.415410994492241	.279850358516061	.0714953756624618	.987987987988139	.0694689805673798	1.284983
118	20	15	1582	4	1	.75	0	0	0	.220461394575513	.436818040112315	.415410994492241	.279850358516061	.0714953756624618	.987987987988139	.0694689805673798	1.284983
118	20	15	1582	4	2	.4	.4	0	0	.220461394575513	.436818040112315	.415410994492241	.279850358516061	.0714953756624618	.987987987988139	.0694689805673798	1.284983
161	20	75	7587	2	2	.2	.2	0	0	.2103561116458	.42128970163629	.454706448508178	.23857555341685	.0724157844081094	1.0270270270267	.0692204042348333	1.252035
161	20	75	7587	3	1	.142857142857143	.142857142857143	0	0	.2103561116458	.42128970163629	.454706448508178	.23857555341685	.0724157844081094	1.0270270270267	.0692204042348333	1.252035
161	20	75	7587	2	2	.25	.25	0	0	.2103561116458	.42128970163629	.454706448508178	.23857555341685	.0724157844081094	1.0270270270267	.0692204042348333	1.252035
161	20	75	7587	0	2	.555555555555556	.333333333333333	0	0	.2103561116458	.42128970163629	.454706448508178	.23857555341685	.0724157844081094	1.0270270270267	.0692204042348333	1.252035
161	20	75	7587	4	2	.25	0	0	0	.2103561116458	.42128970163629	.454706448508178	.23857555341685	.0724157844081094	1.0270270270267	.0692204042348333	1.252035
161	20	75	7587	1	2	.25	0	0	0	.2103561116458	.42128970163629	.454706448508178	.23857555341685	.0724157844081094	1.0270270270267	.0692204042348333	1.252035
161	20	75	7587	4	2	.428571428571429	.285714285714286	0	0	.2103561116458	.42128970163629	.454706448508178	.23857555341685	.0724157844081094	1.0270270270267	.0692204042348333	1.252035
161	20	75	7587	2	2	.5	0	0	0	.2103561116458	.42128970163629	.454706448508178	.23857555341685	.0724157844081094	1.0270270270267	.0692204042348333	1.252035
161	20	75	7587	1	2	.8	.4	0	1	.2103561116458	.42128970163629	.454706448508178	.23857555341685	.0724157844081094	1.0270270270267	.0692204042348333	1.252035
161	20	75	7587	2	1	.8	.2	0	0	.2103561116458	.42128970163629	.454706448508178	.23857555341685	.0724157844081094	1.0270270270267	.0692204042348333	1.252035
161	20	75	7587	0	1	.727272727272727	.181818181818182	0	0	.2103561116458	.42128970163629	.454706448508178	.23857555341685	.0724157844081094	1.0270270270267	.0692204042348333	1.252035
161	20	75	7587	0	2	0	0	0	0	.2103561116458	.42128970163629	.454706448508178	.23857555341685	.0724157844081094	1.0270270270267	.0692204042348333	1.252035
161	20	75	7587	4	2	0	0	0	0	.2103561116458	.42128970163629	.454706448508178	.23857555341685	.0724157844081094	1.0270270270267	.0692204042348333	1.252035
161	20	75	7587	4	1	.333333333333333	.333333333333333	0	0	.2103561116458	.42128970163629	.454706448508178	.23857555341685	.0724157844081094	1.0270270270267	.0692204042348333	1.252035
161	20	75	7587	2	2	.333333333333333	.333333333333333	0	0	.2103561116458	.42128970163629	.454706448508178	.23857555341685	.0724157844081094	1.0270270270267	.0692204042348333	1.252035
161	20	75	7587	2	2	.142857142857143	.428571428571429	0	0	.2103561116458	.42128970163629	.454706448508178	.23857555341685	.0724157844081094	1.0270270270267	.0692204042348333	1.252035
161	20	75	7587	2	2	.4	.2	0	0	.2103561116458	.42128970163629	.454706448508178	.23857555341685	.0724157844081094	1.0270270270267	.0692204042348333	1.252035
161	20	75	7587	4	1	.571428571428571	.428571428571429	0	0	.2103561116458	.42128970163629	.454706448508178	.23857555341685	.0724157844081094	1.0270270270267	.0692204042348333	1.252035
161	20	75	7587	1	1	.25	0	0	0	.2103561116458	.42128970163629	.454706448508178	.23857555341685	.0724157844081094	1.0270270270267	.0692204042348333	1.252035
161	20	75	7587	0	1	.25	.25	0	0	.2103561116458	.42128970163629	.454706448508178	.23857555341685	.0724157844081094	1.0270270270267	.0692204042348333	1.252035
161	20	75	7587	4	1	.5	0	0	0	.2103561116458	.42128970163629	.454706448508178	.23857555341685	.0724157844081094	1.0270270270267	.0692204042348333	1.252035
161	20	75	7587	1	1	.5	0	0	0	.2103561116458	.42128970163629	.454706448508178	.23857555341685	.0724157844081094	1.0270270270267	.0692204042348333	1.252035
161	20	75	7587	3	2	.5	.5	0	0	.2103561116458	.42128970163629	.454706448508178	.23857555341685	.0724157844081094	1.0270270270267	.0692204042348333	1.252035
161	20	75	7587	0	2	.666666666666667	.333333333333333	0	0	.2103561116458	.42128970163629	.454706448508178	.23857555341685	.0724157844081094	1.0270270270267	.0692204042348333	1.252035
161	20	75	7587	4	1	.25	.25	0	0	.2103561116458	.42128970163629	.454706448508178	.23857555341685	.0724157844081094	1.0270270270267	.0692204042348333	1.252035
161	20	75	7587	2	2	.25	.25	0	0	.2103561116458	.42128970163629	.454706448508178	.23857555341685	.0724157844081094	1.0270270270267	.0692204042348333	1.252035
162	20	75	7587	4	2	.8	0	1	0	.2103561116458	.42128970163629	.454706448508178	.23857555341685	.0724157844081094	1.0270270270267	.0692204042348333	.814014
162	20	75	7587	3	1	.75	.375	1	0	.2103561116458	.42128970163629	.454706448508178	.23857555341685	.0724157844081094	1.0270270270267	.0692204042348333	.814014
162	20	75	7587	4	1	.5	0	1	0	.2103561116458	.42128970163629	.454706448508178	.23857555341685	.0724157844081094	1.0270270270267	.0692204042348333	.814014
162	20	75	7587	2	1	.75	0	1	0	.2103561116458	.42128970163629	.454706448508178	.23857555341685	.0724157844081094	1.0270270270267	.0692204042348333	.814014
162	20	75	7587	4	2	.8	.2	1	1	.2103561116458	.42128970163629	.454706448508178	.23857555341685	.0724157844081094	1.0270270270267	.0692204042348333	.814014
162	20	75	7587	3	2	.666666666666667	.333333333333333	1	0	.2103561116458	.42128970163629	.454706448508178	.23857555341685	.0724157844081094	1.0270270270267	.0692204042348333	.814014
162	20	75	7587	1	2	.666666666666667	.333333333333333	1	0	.2103561116458	.42128970163629	.454706448508178	.23857555341685	.0724157844081094	1.0270270270267	.0692204042348333	.814014
162	20	75	7587	0	1	.833333333333333	.166666666666667	1	0	.2103561116458	.42128970163629	.454706448508178	.23857555341685	.0724157844081094	1.0270270270267	.0692204042348333	.814014
162	20	75	7587	3	2	.75	.125	1	1	.2103561116458	.42128970163629	.454706448508178	.23857555341685	.0724157844081094	1.0270270270267	.0692204042348333	.814014
162	20	75	7587	4	1	.75	.125	1	1	.2103561116458	.42128970163629	.454706448508178	.23857555341685	.0724157844081094	1.0270270270267	.0692204042348333	.814014
162	20	75	7587	4	1	.5	0	1	0	.2103561116458	.42128970163629	.454706448508178	.23857555341685	.0724157844081094	1.0270270270267	.0692204042348333	.814014
162	20	75	7587	1	1	.5	0	1	0	.2103561116458	.42128970163629	.454706448508178	.23857555341685	.0724157844081094	1.0270270270267	.0692204042348333	.814014
162	20	75	7587	0	1	.857142857142857	.285714285714286	1	0	.2103561116458	.42128970163629	.454706448508178	.23857555341685	.0724157844081094	1.0270270270267	.0692204042348333	.814014
162	20	75	7587	2	2	.857142857142857	.285714285714286	1	0	.2103561116458	.42128970163629	.454706448508178	.23857555341685	.0724157844081094	1.0270270270267	.0692204042348333	.814014
162	20	75	7587	0	2	.818181818181818	.181818181818182	1	0	.2103561116458	.42128970163629	.454706448508178	.23857555341685	.0724157844081094	1.0270270270267	.0692204042348333	.814014
162	20	75	7587	4	1	.666666666666667	.0833333333333333	1	1	.2103561116458	.42128970163629	.454706448508178	.23857555341685	.0724157844081094	1.0270270270267	.0692204042348333	.814014
162	20	75	7587	0	1	.666666666666667	.0833333333333333	1	1	.2103561116458	.42128970163629	.454706448508178	.23857555341685	.0724157844081094	1.0270270270267	.0692204042348333	.814014
163	20	75	7587	3	2	.777777777777778	.333333333333333	0	0	.2103561116458	.42128970163629	.454706448508178	.23857555341685	.0724157844081094	1.0270270270267	.0692204042348333	1.272804
163	20	75	7587	3	1	.8	0	0	1	.2103561116458	.42128970163629	.454706448508178	.23857555341685	.0724157844081094	1.0270270270267	.0692204042348333	1.272804
163	20	75	7587	3	2	.4	0	0	0	.2103561116458	.42128970163629	.454706448508178	.23857555341685	.0724157844081094	1.0270270270267	.0692204042348333	1.272804
163	20	75	7587	0	2	.4	0	0	0	.2103561116458	.42128970163629	.454706448508178	.23857555341685	.0724157844081094	1.0270270270267	.0692204042348333	1.272804
163	20	75	7587	3	1	.555555555555556	.111111111111111	0	0	.2103561116458	.42128970163629	.454706448508178	.23857555341685	.0724157844081094	1.0270270270267	.0692204042348333	1.272804
163	20	75	7587	3	1	.818181818181818	.272727272727273	0	0	.2103561116458	.42128970163629	.454706448508178	.23857555341685	.0724157844081094	1.0270270270267	.0692204042348333	1.272804
163	20	75	7587	4	1	.875	.375	0	1	.2103561116458	.42128970163629	.454706448508178	.23857555341685	.0724157844081094	1.0270270270267	.0692204042348333	1.272804
163	20	75	7587	0	2	.833333333333333	.333333333333333	0	0	.2103561116458	.42128970163629	.454706448508178	.23857555341685	.0724157844081094	1.0270270270267	.0692204042348333	1.272804
163	20	75	7587	4	2	.375	.25	0	0	.2103561116458	.42128970163629	.454706448508178	.23857555341685	.0724157844081094	1.0270270270267	.0692204042348333	1.272804
163	20	75	7587	0	1	.375	.25	0	0	.2103561116458	.42128970163629	.454706448508178	.23857555341685	.0724157844081094	1.0270270270267	.0692204042348333	1.272804
163	20	75	7587	1	2	.75	0	0	1	.2103561116458	.42128970163629	.454706448508178	.23857555341685	.0724157844081094	1.0270270270267	.0692204042348333	1.272804
163	20	75	7587	3	2	.857142857142857	.142857142857143	0	0	.2103561116458	.42128970163629	.454706448508178	.23857555341685	.0724157844081094	1.0270270270267	.0692204042348333	1.272804
163	20	75	7587	3	2	.666666666666667	.166666666666667	0	0	.2103561116458	.42128970163629	.454706448508178	.23857555341685	.0724157844081094	1.0270270270267	.0692204042348333	1.272804
163	20	75	7587	4	2	.75	.5	0	1	.2103561116458	.42128970163629	.454706448508178	.23857555341685	.0724157844081094	1.0270270270267	.0692204042348333	1.272804
163	20	75	7587	1	1	.25	0	0	1	.2103561116458	.42128970163629	.454706448508178	.23857555341685	.0724157844081094	1.0270270270267	.0692204042348333	1.272804
159	20	75	7580	4	1	.6	.2	0	0	.211433317184548	.47075922209141	.500034604470801	.300366807391562	.0728770157104409	1.03088235294125	.0712160011073537	1.288065
159	20	75	7580	3	2	.8	.4	0	0	.211433317184548	.47075922209141	.500034604470801	.300366807391562	.0728770157104409	1.03088235294125	.0712160011073537	1.288065
159	20	75	7580	0	1	.625	.375	0	0	.211433317184548	.47075922209141	.500034604470801	.300366807391562	.0728770157104409	1.03088235294125	.0712160011073537	1.288065
159	20	75	7580	2	2	.6	.4	0	0	.211433317184548	.47075922209141	.500034604470801	.300366807391562	.0728770157104409	1.03088235294125	.0712160011073537	1.288065
159	20	75	7580	0	2	.857142857142857	0	0	0	.211433317184548	.47075922209141	.500034604470801	.300366807391562	.0728770157104409	1.03088235294125	.0712160011073537	1.288065
159	20	75	7580	0	2	.714285714285714	.285714285714286	0	1	.211433317184548	.47075922209141	.500034604470801	.300366807391562	.0728770157104409	1.03088235294125	.0712160011073537	1.288065
159	20	75	7580	0	1	.333333333333333	0	0	1	.211433317184548	.47075922209141	.500034604470801	.300366807391562	.0728770157104409	1.03088235294125	.0712160011073537	1.288065
159	20	75	7580	1	2	.833333333333333	.333333333333333	0	1	.211433317184548	.47075922209141	.500034604470801	.300366807391562	.0728770157104409	1.03088235294125	.0712160011073537	1.288065
159	20	75	7580	3	2	.5	0	0	0	.211433317184548	.47075922209141	.500034604470801	.300366807391562	.0728770157104409	1.03088235294125	.0712160011073537	1.288065
159	20	75	7580	2	1	.666666666666667	.333333333333333	0	0	.211433317184548	.47075922209141	.500034604470801	.300366807391562	.0728770157104409	1.03088235294125	.0712160011073537	1.288065
159	20	75	7580	0	1	.428571428571429	.142857142857143	0	0	.211433317184548	.47075922209141	.500034604470801	.300366807391562	.0728770157104409	1.03088235294125	.0712160011073537	1.288065
159	20	75	7580	3	2	.25	.25	0	0	.211433317184548	.47075922209141	.500034604470801	.300366807391562	.0728770157104409	1.03088235294125	.0712160011073537	1.288065
159	20	75	7580	0	1	.6	0	0	0	.211433317184548	.47075922209141	.500034604470801	.300366807391562	.0728770157104409	1.03088235294125	.0712160011073537	1.288065
159	20	75	7580	2	2	.6	0	0	1	.211433317184548	.47075922209141	.500034604470801	.300366807391562	.0728770157104409	1.03088235294125	.0712160011073537	1.288065
159	20	75	7580	0	2	.6	0	0	1	.211433317184548	.47075922209141	.500034604470801	.300366807391562	.0728770157104409	1.03088235294125	.0712160011073537	1.288065
155	20	75	7510	1	1	.666666666666667	0	0	1	.179381087837282	.554090164640925	.62253254029833	.348676838203579	.0735281441255016	.922522522522491	.071717955348696	.777313
155	20	75	7510	2	2	.666666666666667	0	0	0	.179381087837282	.554090164640925	.62253254029833	.348676838203579	.0735281441255016	.922522522522491	.071717955348696	.777313
155	20	75	7510	4	1	.5	.25	0	0	.179381087837282	.554090164640925	.62253254029833	.348676838203579	.0735281441255016	.922522522522491	.071717955348696	.777313
155	20	75	7510	2	2	.666666666666667	0	0	0	.179381087837282	.554090164640925	.62253254029833	.348676838203579	.0735281441255016	.922522522522491	.071717955348696	.777313
155	20	75	7510	0	1	.714285714285714	.142857142857143	0	1	.179381087837282	.554090164640925	.62253254029833	.348676838203579	.0735281441255016	.922522522522491	.071717955348696	.777313
155	20	75	7510	2	2	.5	0	0	1	.179381087837282	.554090164640925	.62253254029833	.348676838203579	.0735281441255016	.922522522522491	.071717955348696	.777313
155	20	75	7510	3	1	.666666666666667	.333333333333333	0	0	.179381087837282	.554090164640925	.62253254029833	.348676838203579	.0735281441255016	.922522522522491	.071717955348696	.777313
155	20	75	7510	1	1	.666666666666667	.333333333333333	0	0	.179381087837282	.554090164640925	.62253254029833	.348676838203579	.0735281441255016	.922522522522491	.071717955348696	.777313
155	20	75	7510	1	1	.75	.25	0	0	.179381087837282	.554090164640925	.62253254029833	.348676838203579	.0735281441255016	.922522522522491	.071717955348696	.777313
155	20	75	7510	4	1	.8	.2	0	1	.179381087837282	.554090164640925	.62253254029833	.348676838203579	.0735281441255016	.922522522522491	.071717955348696	.777313
155	20	75	7510	4	1	.5	.25	0	0	.179381087837282	.554090164640925	.62253254029833	.348676838203579	.0735281441255016	.922522522522491	.071717955348696	.777313
155	20	75	7510	3	2	.75	0	0	0	.179381087837282	.554090164640925	.62253254029833	.348676838203579	.0735281441255016	.922522522522491	.071717955348696	.777313
155	20	75	7510	2	1	.8	.2	0	0	.179381087837282	.554090164640925	.62253254029833	.348676838203579	.0735281441255016	.922522522522491	.071717955348696	.777313
155	20	75	7510	3	2	.714285714285714	.285714285714286	0	0	.179381087837282	.554090164640925	.62253254029833	.348676838203579	.0735281441255016	.922522522522491	.071717955348696	.777313
155	20	75	7510	3	2	.571428571428571	.428571428571429	0	1	.179381087837282	.554090164640925	.62253254029833	.348676838203579	.0735281441255016	.922522522522491	.071717955348696	.777313
155	20	75	7510	1	2	.714285714285714	.428571428571429	0	0	.179381087837282	.554090164640925	.62253254029833	.348676838203579	.0735281441255016	.922522522522491	.071717955348696	.777313
155	20	75	7510	2	1	.857142857142857	.285714285714286	0	0	.179381087837282	.554090164640925	.62253254029833	.348676838203579	.0735281441255016	.922522522522491	.071717955348696	.777313
155	20	75	7510	3	1	.75	0	0	1	.179381087837282	.554090164640925	.62253254029833	.348676838203579	.0735281441255016	.922522522522491	.071717955348696	.777313
137	20	22	2224	3	2	0	0	0	0	.28509653184234	.396217349523808	.382327247313714	.201319122914349	.075653009522123	.961173425366723	.0707608980519006	1.455618
137	20	22	2224	1	2	0	0	0	0	.28509653184234	.396217349523808	.382327247313714	.201319122914349	.075653009522123	.961173425366723	.0707608980519006	1.455618
137	20	22	2224	4	2	0	.2	0	0	.28509653184234	.396217349523808	.382327247313714	.201319122914349	.075653009522123	.961173425366723	.0707608980519006	1.455618
137	20	22	2224	0	2	0	.2	0	0	.28509653184234	.396217349523808	.382327247313714	.201319122914349	.075653009522123	.961173425366723	.0707608980519006	1.455618
137	20	22	2224	2	2	.2	0	0	0	.28509653184234	.396217349523808	.382327247313714	.201319122914349	.075653009522123	.961173425366723	.0707608980519006	1.455618
137	20	22	2224	3	2	.166666666666667	.166666666666667	0	0	.28509653184234	.396217349523808	.382327247313714	.201319122914349	.075653009522123	.961173425366723	.0707608980519006	1.455618
137	20	22	2224	1	2	.166666666666667	.166666666666667	0	0	.28509653184234	.396217349523808	.382327247313714	.201319122914349	.075653009522123	.961173425366723	.0707608980519006	1.455618
137	20	22	2224	1	2	.5	.333333333333333	0	0	.28509653184234	.396217349523808	.382327247313714	.201319122914349	.075653009522123	.961173425366723	.0707608980519006	1.455618
137	20	22	2224	4	2	.4	.2	0	1	.28509653184234	.396217349523808	.382327247313714	.201319122914349	.075653009522123	.961173425366723	.0707608980519006	1.455618
137	20	22	2224	1	2	.4	.2	0	1	.28509653184234	.396217349523808	.382327247313714	.201319122914349	.075653009522123	.961173425366723	.0707608980519006	1.455618
137	20	22	2224	1	2	.4	.2	0	1	.28509653184234	.396217349523808	.382327247313714	.201319122914349	.075653009522123	.961173425366723	.0707608980519006	1.455618
137	20	22	2224	1	2	.25	0	0	0	.28509653184234	.396217349523808	.382327247313714	.201319122914349	.075653009522123	.961173425366723	.0707608980519006	1.455618
137	20	22	2224	3	2	.25	.5	0	0	.28509653184234	.396217349523808	.382327247313714	.201319122914349	.075653009522123	.961173425366723	.0707608980519006	1.455618
137	20	22	2224	3	1	.666666666666667	.333333333333333	0	0	.28509653184234	.396217349523808	.382327247313714	.201319122914349	.075653009522123	.961173425366723	.0707608980519006	1.455618
137	20	22	2224	3	1	.833333333333333	.166666666666667	0	0	.28509653184234	.396217349523808	.382327247313714	.201319122914349	.075653009522123	.961173425366723	.0707608980519006	1.455618
137	20	22	2224	3	2	.428571428571429	.285714285714286	0	0	.28509653184234	.396217349523808	.382327247313714	.201319122914349	.075653009522123	.961173425366723	.0707608980519006	1.455618
137	20	22	2224	2	2	.428571428571429	.285714285714286	0	0	.28509653184234	.396217349523808	.382327247313714	.201319122914349	.075653009522123	.961173425366723	.0707608980519006	1.455618
137	20	22	2224	4	2	.571428571428571	.285714285714286	0	1	.28509653184234	.396217349523808	.382327247313714	.201319122914349	.075653009522123	.961173425366723	.0707608980519006	1.455618
137	20	22	2224	0	1	.625	.125	0	0	.28509653184234	.396217349523808	.382327247313714	.201319122914349	.075653009522123	.961173425366723	.0707608980519006	1.455618
137	20	22	2224	3	1	.6	.4	0	1	.28509653184234	.396217349523808	.382327247313714	.201319122914349	.075653009522123	.961173425366723	.0707608980519006	1.455618
137	20	22	2224	0	1	.333333333333333	.166666666666667	0	0	.28509653184234	.396217349523808	.382327247313714	.201319122914349	.075653009522123	.961173425366723	.0707608980519006	1.455618
137	20	22	2224	3	1	.2	.2	0	0	.28509653184234	.396217349523808	.382327247313714	.201319122914349	.075653009522123	.961173425366723	.0707608980519006	1.455618
137	20	22	2224	0	1	.2	.2	0	0	.28509653184234	.396217349523808	.382327247313714	.201319122914349	.075653009522123	.961173425366723	.0707608980519006	1.455618
137	20	22	2224	4	1	.571428571428571	.285714285714286	0	0	.28509653184234	.396217349523808	.382327247313714	.201319122914349	.075653009522123	.961173425366723	.0707608980519006	1.455618
137	20	22	2224	1	2	.571428571428571	.285714285714286	0	0	.28509653184234	.396217349523808	.382327247313714	.201319122914349	.075653009522123	.961173425366723	.0707608980519006	1.455618
138	20	22	2224	2	2	.5	.25	1	0	.28509653184234	.396217349523808	.382327247313714	.201319122914349	.075653009522123	.961173425366723	.0707608980519006	.836802
138	20	22	2224	4	1	.5	0	1	0	.28509653184234	.396217349523808	.382327247313714	.201319122914349	.075653009522123	.961173425366723	.0707608980519006	.836802
138	20	22	2224	1	2	.5	0	1	0	.28509653184234	.396217349523808	.382327247313714	.201319122914349	.075653009522123	.961173425366723	.0707608980519006	.836802
138	20	22	2224	1	1	.4	.2	1	0	.28509653184234	.396217349523808	.382327247313714	.201319122914349	.075653009522123	.961173425366723	.0707608980519006	.836802
138	20	22	2224	3	2	.5	.375	1	0	.28509653184234	.396217349523808	.382327247313714	.201319122914349	.075653009522123	.961173425366723	.0707608980519006	.836802
138	20	22	2224	0	1	.5	.375	1	0	.28509653184234	.396217349523808	.382327247313714	.201319122914349	.075653009522123	.961173425366723	.0707608980519006	.836802
138	20	22	2224	3	1	.75	.375	1	0	.28509653184234	.396217349523808	.382327247313714	.201319122914349	.075653009522123	.961173425366723	.0707608980519006	.836802
138	20	22	2224	4	1	.25	0	1	1	.28509653184234	.396217349523808	.382327247313714	.201319122914349	.075653009522123	.961173425366723	.0707608980519006	.836802
138	20	22	2224	4	2	.555555555555556	.222222222222222	1	0	.28509653184234	.396217349523808	.382327247313714	.201319122914349	.075653009522123	.961173425366723	.0707608980519006	.836802
138	20	22	2224	2	1	.555555555555556	.222222222222222	1	0	.28509653184234	.396217349523808	.382327247313714	.201319122914349	.075653009522123	.961173425366723	.0707608980519006	.836802
138	20	22	2224	1	2	.2	0	1	0	.28509653184234	.396217349523808	.382327247313714	.201319122914349	.075653009522123	.961173425366723	.0707608980519006	.836802
138	20	22	2224	2	1	.25	0	1	0	.28509653184234	.396217349523808	.382327247313714	.201319122914349	.075653009522123	.961173425366723	.0707608980519006	.836802
138	20	22	2224	4	2	.285714285714286	.285714285714286	1	0	.28509653184234	.396217349523808	.382327247313714	.201319122914349	.075653009522123	.961173425366723	.0707608980519006	.836802
138	20	22	2224	1	1	.5	0	1	0	.28509653184234	.396217349523808	.382327247313714	.201319122914349	.075653009522123	.961173425366723	.0707608980519006	.836802
138	20	22	2224	4	2	.571428571428571	.285714285714286	1	0	.28509653184234	.396217349523808	.382327247313714	.201319122914349	.075653009522123	.961173425366723	.0707608980519006	.836802
138	20	22	2224	1	2	.5	.25	1	0	.28509653184234	.396217349523808	.382327247313714	.201319122914349	.075653009522123	.961173425366723	.0707608980519006	.836802
325	40	47	4775	1	2	.5	0	1	0	.315890596745081	.496496383363512	.518987341772122	.294755877034313	.0799050632911387	.923076923077076	.0777576853526049	.441293
325	40	47	4775	2	2	.333333333333333	0	1	0	.315890596745081	.496496383363512	.518987341772122	.294755877034313	.0799050632911387	.923076923077076	.0777576853526049	.441293
325	40	47	4775	0	2	.8	.4	1	0	.315890596745081	.496496383363512	.518987341772122	.294755877034313	.0799050632911387	.923076923077076	.0777576853526049	.441293
325	40	47	4775	0	1	.75	.25	1	0	.315890596745081	.496496383363512	.518987341772122	.294755877034313	.0799050632911387	.923076923077076	.0777576853526049	.441293
325	40	47	4775	4	2	.6	0	1	0	.315890596745081	.496496383363512	.518987341772122	.294755877034313	.0799050632911387	.923076923077076	.0777576853526049	.441293
325	40	47	4775	1	1	.8	.2	1	0	.315890596745081	.496496383363512	.518987341772122	.294755877034313	.0799050632911387	.923076923077076	.0777576853526049	.441293
325	40	47	4775	1	1	.666666666666667	.333333333333333	1	0	.315890596745081	.496496383363512	.518987341772122	.294755877034313	.0799050632911387	.923076923077076	.0777576853526049	.441293
325	40	47	4775	3	2	.666666666666667	0	1	0	.315890596745081	.496496383363512	.518987341772122	.294755877034313	.0799050632911387	.923076923077076	.0777576853526049	.441293
325	40	47	4775	1	1	.666666666666667	0	1	0	.315890596745081	.496496383363512	.518987341772122	.294755877034313	.0799050632911387	.923076923077076	.0777576853526049	.441293
325	40	47	4775	1	1	.833333333333333	0	1	0	.315890596745081	.496496383363512	.518987341772122	.294755877034313	.0799050632911387	.923076923077076	.0777576853526049	.441293
325	40	47	4775	1	1	.75	0	1	0	.315890596745081	.496496383363512	.518987341772122	.294755877034313	.0799050632911387	.923076923077076	.0777576853526049	.441293
325	40	47	4775	1	2	.75	.25	1	0	.315890596745081	.496496383363512	.518987341772122	.294755877034313	.0799050632911387	.923076923077076	.0777576853526049	.441293
325	40	47	4775	4	1	.75	.25	1	0	.315890596745081	.496496383363512	.518987341772122	.294755877034313	.0799050632911387	.923076923077076	.0777576853526049	.441293
574	60	91	9117	3	2	.4	.2	1	0	.216755966877786	.489283974671105	.455674622503545	.269767819451282	.0825621042376956	1.01650165016508	.0779347296638909	.264807
574	60	91	9117	2	1	0	0	1	0	.216755966877786	.489283974671105	.455674622503545	.269767819451282	.0825621042376956	1.01650165016508	.0779347296638909	.264807
574	60	91	9117	0	2	0	0	1	0	.216755966877786	.489283974671105	.455674622503545	.269767819451282	.0825621042376956	1.01650165016508	.0779347296638909	.264807
574	60	91	9117	4	1	.8	0	1	0	.216755966877786	.489283974671105	.455674622503545	.269767819451282	.0825621042376956	1.01650165016508	.0779347296638909	.264807
574	60	91	9117	4	1	0	0	1	0	.216755966877786	.489283974671105	.455674622503545	.269767819451282	.0825621042376956	1.01650165016508	.0779347296638909	.264807
574	60	91	9117	2	2	0	0	1	0	.216755966877786	.489283974671105	.455674622503545	.269767819451282	.0825621042376956	1.01650165016508	.0779347296638909	.264807
574	60	91	9117	1	1	0	0	1	0	.216755966877786	.489283974671105	.455674622503545	.269767819451282	.0825621042376956	1.01650165016508	.0779347296638909	.264807
574	60	91	9117	1	1	.5	.5	1	0	.216755966877786	.489283974671105	.455674622503545	.269767819451282	.0825621042376956	1.01650165016508	.0779347296638909	.264807
574	60	91	9117	3	2	.857142857142857	.285714285714286	1	0	.216755966877786	.489283974671105	.455674622503545	.269767819451282	.0825621042376956	1.01650165016508	.0779347296638909	.264807
574	60	91	9117	3	2	.75	.166666666666667	1	0	.216755966877786	.489283974671105	.455674622503545	.269767819451282	.0825621042376956	1.01650165016508	.0779347296638909	.264807
574	60	91	9117	1	1	.666666666666667	0	1	1	.216755966877786	.489283974671105	.455674622503545	.269767819451282	.0825621042376956	1.01650165016508	.0779347296638909	.264807
574	60	91	9117	0	2	.333333333333333	0	1	0	.216755966877786	.489283974671105	.455674622503545	.269767819451282	.0825621042376956	1.01650165016508	.0779347296638909	.264807
574	60	91	9117	2	2	.25	.25	1	0	.216755966877786	.489283974671105	.455674622503545	.269767819451282	.0825621042376956	1.01650165016508	.0779347296638909	.264807
574	60	91	9117	1	1	.428571428571429	.142857142857143	1	0	.216755966877786	.489283974671105	.455674622503545	.269767819451282	.0825621042376956	1.01650165016508	.0779347296638909	.264807
574	60	91	9117	0	1	.428571428571429	.142857142857143	1	0	.216755966877786	.489283974671105	.455674622503545	.269767819451282	.0825621042376956	1.01650165016508	.0779347296638909	.264807
574	60	91	9117	2	1	.428571428571429	.142857142857143	1	0	.216755966877786	.489283974671105	.455674622503545	.269767819451282	.0825621042376956	1.01650165016508	.0779347296638909	.264807
574	60	91	9117	3	1	0	.25	1	0	.216755966877786	.489283974671105	.455674622503545	.269767819451282	.0825621042376956	1.01650165016508	.0779347296638909	.264807
574	60	91	9117	2	2	0	0	1	0	.216755966877786	.489283974671105	.455674622503545	.269767819451282	.0825621042376956	1.01650165016508	.0779347296638909	.264807
574	60	91	9117	0	1	.5	0	1	0	.216755966877786	.489283974671105	.455674622503545	.269767819451282	.0825621042376956	1.01650165016508	.0779347296638909	.264807
574	60	91	9117	3	1	.666666666666667	0	1	0	.216755966877786	.489283974671105	.455674622503545	.269767819451282	.0825621042376956	1.01650165016508	.0779347296638909	.264807
574	60	91	9117	0	1	.666666666666667	0	1	0	.216755966877786	.489283974671105	.455674622503545	.269767819451282	.0825621042376956	1.01650165016508	.0779347296638909	.264807
574	60	91	9117	2	1	.727272727272727	.181818181818182	1	0	.216755966877786	.489283974671105	.455674622503545	.269767819451282	.0825621042376956	1.01650165016508	.0779347296638909	.264807
575	60	91	9117	0	2	.571428571428571	.285714285714286	0	0	.216755966877786	.489283974671105	.455674622503545	.269767819451282	.0825621042376956	1.01650165016508	.0779347296638909	.539068
575	60	91	9117	0	1	.555555555555556	.333333333333333	0	0	.216755966877786	.489283974671105	.455674622503545	.269767819451282	.0825621042376956	1.01650165016508	.0779347296638909	.539068
575	60	91	9117	3	2	0	0	0	0	.216755966877786	.489283974671105	.455674622503545	.269767819451282	.0825621042376956	1.01650165016508	.0779347296638909	.539068
575	60	91	9117	0	1	0	0	0	0	.216755966877786	.489283974671105	.455674622503545	.269767819451282	.0825621042376956	1.01650165016508	.0779347296638909	.539068
575	60	91	9117	4	2	.5	0	0	1	.216755966877786	.489283974671105	.455674622503545	.269767819451282	.0825621042376956	1.01650165016508	.0779347296638909	.539068
575	60	91	9117	4	1	.555555555555556	.333333333333333	0	0	.216755966877786	.489283974671105	.455674622503545	.269767819451282	.0825621042376956	1.01650165016508	.0779347296638909	.539068
575	60	91	9117	2	1	.555555555555556	.333333333333333	0	0	.216755966877786	.489283974671105	.455674622503545	.269767819451282	.0825621042376956	1.01650165016508	.0779347296638909	.539068
575	60	91	9117	3	2	.571428571428571	.428571428571429	0	0	.216755966877786	.489283974671105	.455674622503545	.269767819451282	.0825621042376956	1.01650165016508	.0779347296638909	.539068
575	60	91	9117	4	2	.714285714285714	.285714285714286	0	0	.216755966877786	.489283974671105	.455674622503545	.269767819451282	.0825621042376956	1.01650165016508	.0779347296638909	.539068
575	60	91	9117	0	2	.714285714285714	.285714285714286	0	0	.216755966877786	.489283974671105	.455674622503545	.269767819451282	.0825621042376956	1.01650165016508	.0779347296638909	.539068
575	60	91	9117	4	2	.8	0	0	0	.216755966877786	.489283974671105	.455674622503545	.269767819451282	.0825621042376956	1.01650165016508	.0779347296638909	.539068
575	60	91	9117	1	2	.714285714285714	.285714285714286	0	0	.216755966877786	.489283974671105	.455674622503545	.269767819451282	.0825621042376956	1.01650165016508	.0779347296638909	.539068
575	60	91	9117	2	2	.4	.2	0	0	.216755966877786	.489283974671105	.455674622503545	.269767819451282	.0825621042376956	1.01650165016508	.0779347296638909	.539068
575	60	91	9117	0	1	.666666666666667	.333333333333333	0	0	.216755966877786	.489283974671105	.455674622503545	.269767819451282	.0825621042376956	1.01650165016508	.0779347296638909	.539068
575	60	91	9117	0	2	.4	0	0	0	.216755966877786	.489283974671105	.455674622503545	.269767819451282	.0825621042376956	1.01650165016508	.0779347296638909	.539068
575	60	91	9117	2	2	.571428571428571	0	0	0	.216755966877786	.489283974671105	.455674622503545	.269767819451282	.0825621042376956	1.01650165016508	.0779347296638909	.539068
575	60	91	9117	4	1	.571428571428571	.285714285714286	0	0	.216755966877786	.489283974671105	.455674622503545	.269767819451282	.0825621042376956	1.01650165016508	.0779347296638909	.539068
575	60	91	9117	1	1	.571428571428571	.285714285714286	0	0	.216755966877786	.489283974671105	.455674622503545	.269767819451282	.0825621042376956	1.01650165016508	.0779347296638909	.539068
131	20	19	1972	4	2	.333333333333333	.166666666666667	0	0	.228379569965446	.444821271111595	.456555653530588	.257681611612376	.082954622532725	1.03051317614385	.0796988401275297	1.297399
131	20	19	1972	3	1	.5	0	0	0	.228379569965446	.444821271111595	.456555653530588	.257681611612376	.082954622532725	1.03051317614385	.0796988401275297	1.297399
131	20	19	1972	3	1	.714285714285714	.142857142857143	0	0	.228379569965446	.444821271111595	.456555653530588	.257681611612376	.082954622532725	1.03051317614385	.0796988401275297	1.297399
131	20	19	1972	1	2	.714285714285714	.142857142857143	0	0	.228379569965446	.444821271111595	.456555653530588	.257681611612376	.082954622532725	1.03051317614385	.0796988401275297	1.297399
131	20	19	1972	4	1	.6	0	0	0	.228379569965446	.444821271111595	.456555653530588	.257681611612376	.082954622532725	1.03051317614385	.0796988401275297	1.297399
131	20	19	1972	2	1	.6	0	0	0	.228379569965446	.444821271111595	.456555653530588	.257681611612376	.082954622532725	1.03051317614385	.0796988401275297	1.297399
131	20	19	1972	0	1	.5	.166666666666667	0	0	.228379569965446	.444821271111595	.456555653530588	.257681611612376	.082954622532725	1.03051317614385	.0796988401275297	1.297399
131	20	19	1972	4	1	.166666666666667	.333333333333333	0	1	.228379569965446	.444821271111595	.456555653530588	.257681611612376	.082954622532725	1.03051317614385	.0796988401275297	1.297399
131	20	19	1972	2	2	.166666666666667	.333333333333333	0	1	.228379569965446	.444821271111595	.456555653530588	.257681611612376	.082954622532725	1.03051317614385	.0796988401275297	1.297399
131	20	19	1972	4	1	.0714285714285714	.285714285714286	0	0	.228379569965446	.444821271111595	.456555653530588	.257681611612376	.082954622532725	1.03051317614385	.0796988401275297	1.297399
131	20	19	1972	0	1	.0714285714285714	.285714285714286	0	0	.228379569965446	.444821271111595	.456555653530588	.257681611612376	.082954622532725	1.03051317614385	.0796988401275297	1.297399
131	20	19	1972	0	1	.0714285714285714	.285714285714286	0	0	.228379569965446	.444821271111595	.456555653530588	.257681611612376	.082954622532725	1.03051317614385	.0796988401275297	1.297399
131	20	19	1972	0	2	0	0	0	0	.228379569965446	.444821271111595	.456555653530588	.257681611612376	.082954622532725	1.03051317614385	.0796988401275297	1.297399
131	20	19	1972	4	2	.5	.333333333333333	0	0	.228379569965446	.444821271111595	.456555653530588	.257681611612376	.082954622532725	1.03051317614385	.0796988401275297	1.297399
131	20	19	1972	3	1			0	0	.228379569965446	.444821271111595	.456555653530588	.257681611612376	.082954622532725	1.03051317614385	.0796988401275297	1.297399
131	20	19	1972	4	1	.25	.125	0	0	.228379569965446	.444821271111595	.456555653530588	.257681611612376	.082954622532725	1.03051317614385	.0796988401275297	1.297399
131	20	19	1972	3	1	.25	.125	0	0	.228379569965446	.444821271111595	.456555653530588	.257681611612376	.082954622532725	1.03051317614385	.0796988401275297	1.297399
131	20	19	1972	2	1	.25	.125	0	0	.228379569965446	.444821271111595	.456555653530588	.257681611612376	.082954622532725	1.03051317614385	.0796988401275297	1.297399
131	20	19	1972	0	2	.75	0	0	0	.228379569965446	.444821271111595	.456555653530588	.257681611612376	.082954622532725	1.03051317614385	.0796988401275297	1.297399
131	20	19	1972	0	1	.4	.2	0	0	.228379569965446	.444821271111595	.456555653530588	.257681611612376	.082954622532725	1.03051317614385	.0796988401275297	1.297399
131	20	19	1972	3	2	.666666666666667	.166666666666667	0	0	.228379569965446	.444821271111595	.456555653530588	.257681611612376	.082954622532725	1.03051317614385	.0796988401275297	1.297399
131	20	19	1972	0	1	.666666666666667	.166666666666667	0	0	.228379569965446	.444821271111595	.456555653530588	.257681611612376	.082954622532725	1.03051317614385	.0796988401275297	1.297399
131	20	19	1972	0	2	.333333333333333	.166666666666667	0	0	.228379569965446	.444821271111595	.456555653530588	.257681611612376	.082954622532725	1.03051317614385	.0796988401275297	1.297399
237	30	61	6152	0	1	.875	.1875	1	0	.275832555244188	.4283380018677	.463818860877333	.213066708164674	.084215167548456	1.02804808242698	.0811028114949371	1.938673
237	30	61	6152	1	2	.875	.1875	1	0	.275832555244188	.4283380018677	.463818860877333	.213066708164674	.084215167548456	1.02804808242698	.0811028114949371	1.938673
237	30	61	6152	2	2	.2	.4	1	0	.275832555244188	.4283380018677	.463818860877333	.213066708164674	.084215167548456	1.02804808242698	.0811028114949371	1.938673
237	30	61	6152	3	1	.4	.2	1	0	.275832555244188	.4283380018677	.463818860877333	.213066708164674	.084215167548456	1.02804808242698	.0811028114949371	1.938673
237	30	61	6152	3	1	0	0	1	0	.275832555244188	.4283380018677	.463818860877333	.213066708164674	.084215167548456	1.02804808242698	.0811028114949371	1.938673
237	30	61	6152	2	1	.166666666666667	.333333333333333	1	0	.275832555244188	.4283380018677	.463818860877333	.213066708164674	.084215167548456	1.02804808242698	.0811028114949371	1.938673
237	30	61	6152	3	1	.714285714285714	.285714285714286	1	0	.275832555244188	.4283380018677	.463818860877333	.213066708164674	.084215167548456	1.02804808242698	.0811028114949371	1.938673
237	30	61	6152	0	1	.4	0	1	0	.275832555244188	.4283380018677	.463818860877333	.213066708164674	.084215167548456	1.02804808242698	.0811028114949371	1.938673
237	30	61	6152	3	2	.714285714285714	.142857142857143	1	0	.275832555244188	.4283380018677	.463818860877333	.213066708164674	.084215167548456	1.02804808242698	.0811028114949371	1.938673
237	30	61	6152	0	2	.714285714285714	.142857142857143	1	0	.275832555244188	.4283380018677	.463818860877333	.213066708164674	.084215167548456	1.02804808242698	.0811028114949371	1.938673
237	30	61	6152	2	1	.666666666666667	.333333333333333	1	0	.275832555244188	.4283380018677	.463818860877333	.213066708164674	.084215167548456	1.02804808242698	.0811028114949371	1.938673
237	30	61	6152	1	1	.666666666666667	.333333333333333	1	0	.275832555244188	.4283380018677	.463818860877333	.213066708164674	.084215167548456	1.02804808242698	.0811028114949371	1.938673
237	30	61	6152	3	1	.428571428571429	.142857142857143	1	0	.275832555244188	.4283380018677	.463818860877333	.213066708164674	.084215167548456	1.02804808242698	.0811028114949371	1.938673
237	30	61	6152	1	1	.428571428571429	.142857142857143	1	0	.275832555244188	.4283380018677	.463818860877333	.213066708164674	.084215167548456	1.02804808242698	.0811028114949371	1.938673
238	30	61	6152	2	1	.571428571428571	.428571428571429	0	0	.275832555244188	.4283380018677	.463818860877333	.213066708164674	.084215167548456	1.02804808242698	.0811028114949371	1.949862
238	30	61	6152	4	2	.4	0	0	0	.275832555244188	.4283380018677	.463818860877333	.213066708164674	.084215167548456	1.02804808242698	.0811028114949371	1.949862
238	30	61	6152	0	2	.4	0	0	0	.275832555244188	.4283380018677	.463818860877333	.213066708164674	.084215167548456	1.02804808242698	.0811028114949371	1.949862
238	30	61	6152	3	2	.2	.2	0	0	.275832555244188	.4283380018677	.463818860877333	.213066708164674	.084215167548456	1.02804808242698	.0811028114949371	1.949862
238	30	61	6152	3	2	.4	.2	0	0	.275832555244188	.4283380018677	.463818860877333	.213066708164674	.084215167548456	1.02804808242698	.0811028114949371	1.949862
238	30	61	6152	3	1	.375	.375	0	0	.275832555244188	.4283380018677	.463818860877333	.213066708164674	.084215167548456	1.02804808242698	.0811028114949371	1.949862
238	30	61	6152	0	1	.375	.375	0	0	.275832555244188	.4283380018677	.463818860877333	.213066708164674	.084215167548456	1.02804808242698	.0811028114949371	1.949862
238	30	61	6152	3	2	.8	0	0	0	.275832555244188	.4283380018677	.463818860877333	.213066708164674	.084215167548456	1.02804808242698	.0811028114949371	1.949862
238	30	61	6152	1	2	.75	.375	0	0	.275832555244188	.4283380018677	.463818860877333	.213066708164674	.084215167548456	1.02804808242698	.0811028114949371	1.949862
238	30	61	6152	2	1	.4	.2	0	0	.275832555244188	.4283380018677	.463818860877333	.213066708164674	.084215167548456	1.02804808242698	.0811028114949371	1.949862
238	30	61	6152	0	1	.4	.2	0	0	.275832555244188	.4283380018677	.463818860877333	.213066708164674	.084215167548456	1.02804808242698	.0811028114949371	1.949862
238	30	61	6152	0	1	.375	.25	0	0	.275832555244188	.4283380018677	.463818860877333	.213066708164674	.084215167548456	1.02804808242698	.0811028114949371	1.949862
238	30	61	6152	1	2	.666666666666667	0	0	0	.275832555244188	.4283380018677	.463818860877333	.213066708164674	.084215167548456	1.02804808242698	.0811028114949371	1.949862
238	30	61	6152	1	2	.666666666666667	0	0	0	.275832555244188	.4283380018677	.463818860877333	.213066708164674	.084215167548456	1.02804808242698	.0811028114949371	1.949862
238	30	61	6152	3	1	.555555555555556	.222222222222222	0	0	.275832555244188	.4283380018677	.463818860877333	.213066708164674	.084215167548456	1.02804808242698	.0811028114949371	1.949862
238	30	61	6152	2	2	.333333333333333	.5	0	0	.275832555244188	.4283380018677	.463818860877333	.213066708164674	.084215167548456	1.02804808242698	.0811028114949371	1.949862
238	30	61	6152	3	2	.75	.25	0	0	.275832555244188	.4283380018677	.463818860877333	.213066708164674	.084215167548456	1.02804808242698	.0811028114949371	1.949862
238	30	61	6152	0	1	.714285714285714	.285714285714286	0	0	.275832555244188	.4283380018677	.463818860877333	.213066708164674	.084215167548456	1.02804808242698	.0811028114949371	1.949862
238	30	61	6152	2	1	.833333333333333	.333333333333333	0	0	.275832555244188	.4283380018677	.463818860877333	.213066708164674	.084215167548456	1.02804808242698	.0811028114949371	1.949862
100	20	15	1533	2	2	.625	.125	0	0	.239013606738582	.430651370202492	.41247093798844	.266798795593854	.084575218203309	.98033044846582	.080573236269397	1.319713
100	20	15	1533	4	1	.5	.25	0	0	.239013606738582	.430651370202492	.41247093798844	.266798795593854	.084575218203309	.98033044846582	.080573236269397	1.319713
100	20	15	1533	3	2	.25	0	0	0	.239013606738582	.430651370202492	.41247093798844	.266798795593854	.084575218203309	.98033044846582	.080573236269397	1.319713
100	20	15	1533	1	2	.25	0	0	0	.239013606738582	.430651370202492	.41247093798844	.266798795593854	.084575218203309	.98033044846582	.080573236269397	1.319713
100	20	15	1533	4	2	.6	.4	0	0	.239013606738582	.430651370202492	.41247093798844	.266798795593854	.084575218203309	.98033044846582	.080573236269397	1.319713
100	20	15	1533	2	2			0	0	.239013606738582	.430651370202492	.41247093798844	.266798795593854	.084575218203309	.98033044846582	.080573236269397	1.319713
100	20	15	1533	1	1	.5	0	0	0	.239013606738582	.430651370202492	.41247093798844	.266798795593854	.084575218203309	.98033044846582	.080573236269397	1.319713
100	20	15	1533	3	1	.5	0	0	0	.239013606738582	.430651370202492	.41247093798844	.266798795593854	.084575218203309	.98033044846582	.080573236269397	1.319713
100	20	15	1533	0	1	.5	0	0	0	.239013606738582	.430651370202492	.41247093798844	.266798795593854	.084575218203309	.98033044846582	.080573236269397	1.319713
100	20	15	1533	0	1	.666666666666667	.166666666666667	0	0	.239013606738582	.430651370202492	.41247093798844	.266798795593854	.084575218203309	.98033044846582	.080573236269397	1.319713
100	20	15	1533	3	1	.714285714285714	.428571428571429	0	0	.239013606738582	.430651370202492	.41247093798844	.266798795593854	.084575218203309	.98033044846582	.080573236269397	1.319713
100	20	15	1533	4	1	.6	.2	0	0	.239013606738582	.430651370202492	.41247093798844	.266798795593854	.084575218203309	.98033044846582	.080573236269397	1.319713
100	20	15	1533	1	2	.6	.2	0	0	.239013606738582	.430651370202492	.41247093798844	.266798795593854	.084575218203309	.98033044846582	.080573236269397	1.319713
100	20	15	1533	3	1	.571428571428571	.285714285714286	0	0	.239013606738582	.430651370202492	.41247093798844	.266798795593854	.084575218203309	.98033044846582	.080573236269397	1.319713
100	20	15	1533	0	1	.571428571428571	.285714285714286	0	0	.239013606738582	.430651370202492	.41247093798844	.266798795593854	.084575218203309	.98033044846582	.080573236269397	1.319713
100	20	15	1533	4	1	0	.142857142857143	0	0	.239013606738582	.430651370202492	.41247093798844	.266798795593854	.084575218203309	.98033044846582	.080573236269397	1.319713
100	20	15	1533	3	1	.555555555555556	.333333333333333	0	0	.239013606738582	.430651370202492	.41247093798844	.266798795593854	.084575218203309	.98033044846582	.080573236269397	1.319713
100	20	15	1533	1	1	.625	.25	0	0	.239013606738582	.430651370202492	.41247093798844	.266798795593854	.084575218203309	.98033044846582	.080573236269397	1.319713
101	20	15	1533	1	1	.5	.25	1	1	.239013606738582	.430651370202492	.41247093798844	.266798795593854	.084575218203309	.98033044846582	.080573236269397	.829066
101	20	15	1533	1	2	.571428571428571	.285714285714286	1	0	.239013606738582	.430651370202492	.41247093798844	.266798795593854	.084575218203309	.98033044846582	.080573236269397	.829066
101	20	15	1533	2	1	.666666666666667	.333333333333333	1	1	.239013606738582	.430651370202492	.41247093798844	.266798795593854	.084575218203309	.98033044846582	.080573236269397	.829066
101	20	15	1533	0	1	.428571428571429	.428571428571429	1	0	.239013606738582	.430651370202492	.41247093798844	.266798795593854	.084575218203309	.98033044846582	.080573236269397	.829066
101	20	15	1533	0	1	.428571428571429	.428571428571429	1	0	.239013606738582	.430651370202492	.41247093798844	.266798795593854	.084575218203309	.98033044846582	.080573236269397	.829066
101	20	15	1533	3	2	.5	0	1	0	.239013606738582	.430651370202492	.41247093798844	.266798795593854	.084575218203309	.98033044846582	.080573236269397	.829066
101	20	15	1533	1	2	.5	0	1	0	.239013606738582	.430651370202492	.41247093798844	.266798795593854	.084575218203309	.98033044846582	.080573236269397	.829066
101	20	15	1533	4	2	.5	.166666666666667	1	0	.239013606738582	.430651370202492	.41247093798844	.266798795593854	.084575218203309	.98033044846582	.080573236269397	.829066
101	20	15	1533	0	2	.5	.166666666666667	1	0	.239013606738582	.430651370202492	.41247093798844	.266798795593854	.084575218203309	.98033044846582	.080573236269397	.829066
101	20	15	1533	3	2	.5	.333333333333333	1	0	.239013606738582	.430651370202492	.41247093798844	.266798795593854	.084575218203309	.98033044846582	.080573236269397	.829066
101	20	15	1533	4	1	.8	.4	1	0	.239013606738582	.430651370202492	.41247093798844	.266798795593854	.084575218203309	.98033044846582	.080573236269397	.829066
101	20	15	1533	2	1	.7	.2	1	0	.239013606738582	.430651370202492	.41247093798844	.266798795593854	.084575218203309	.98033044846582	.080573236269397	.829066
101	20	15	1533	3	1	.714285714285714	.285714285714286	1	0	.239013606738582	.430651370202492	.41247093798844	.266798795593854	.084575218203309	.98033044846582	.080573236269397	.829066
101	20	15	1533	0	2	.714285714285714	.285714285714286	1	0	.239013606738582	.430651370202492	.41247093798844	.266798795593854	.084575218203309	.98033044846582	.080573236269397	.829066
101	20	15	1533	4	1	.714285714285714	.285714285714286	1	0	.239013606738582	.430651370202492	.41247093798844	.266798795593854	.084575218203309	.98033044846582	.080573236269397	.829066
101	20	15	1533	1	2	.714285714285714	.285714285714286	1	0	.239013606738582	.430651370202492	.41247093798844	.266798795593854	.084575218203309	.98033044846582	.080573236269397	.829066
101	20	15	1533	4	2	.285714285714286	.428571428571429	1	0	.239013606738582	.430651370202492	.41247093798844	.266798795593854	.084575218203309	.98033044846582	.080573236269397	.829066
101	20	15	1533	0	2	.285714285714286	.428571428571429	1	0	.239013606738582	.430651370202492	.41247093798844	.266798795593854	.084575218203309	.98033044846582	.080573236269397	.829066
101	20	15	1533	3	2	.8	.4	1	0	.239013606738582	.430651370202492	.41247093798844	.266798795593854	.084575218203309	.98033044846582	.080573236269397	.829066
102	20	15	1533	1	2	.75	.125	0	0	.239013606738582	.430651370202492	.41247093798844	.266798795593854	.084575218203309	.98033044846582	.080573236269397	1.303697
102	20	15	1533	1	2	.714285714285714	.142857142857143	0	0	.239013606738582	.430651370202492	.41247093798844	.266798795593854	.084575218203309	.98033044846582	.080573236269397	1.303697
102	20	15	1533	0	1	.875	.125	0	1	.239013606738582	.430651370202492	.41247093798844	.266798795593854	.084575218203309	.98033044846582	.080573236269397	1.303697
102	20	15	1533	1	2	.833333333333333	0	0	0	.239013606738582	.430651370202492	.41247093798844	.266798795593854	.084575218203309	.98033044846582	.080573236269397	1.303697
102	20	15	1533	3	2	.714285714285714	.285714285714286	0	1	.239013606738582	.430651370202492	.41247093798844	.266798795593854	.084575218203309	.98033044846582	.080573236269397	1.303697
102	20	15	1533	4	2	.428571428571429	.142857142857143	0	0	.239013606738582	.430651370202492	.41247093798844	.266798795593854	.084575218203309	.98033044846582	.080573236269397	1.303697
102	20	15	1533	2	1	.8	.4	0	0	.239013606738582	.430651370202492	.41247093798844	.266798795593854	.084575218203309	.98033044846582	.080573236269397	1.303697
102	20	15	1533	0	2	.5	0	0	0	.239013606738582	.430651370202492	.41247093798844	.266798795593854	.084575218203309	.98033044846582	.080573236269397	1.303697
242	30	67	6702	4	1	.8	.2	0	0	.291971189492614	.347579705539771	.31834551424625	.188327507679308	.0855311937294389	.949671772428726	.0819828408007375	2.055669
242	30	67	6702	2	1	.25	0	0	0	.291971189492614	.347579705539771	.31834551424625	.188327507679308	.0855311937294389	.949671772428726	.0819828408007375	2.055669
242	30	67	6702	0	2	.4	.4	0	0	.291971189492614	.347579705539771	.31834551424625	.188327507679308	.0855311937294389	.949671772428726	.0819828408007375	2.055669
242	30	67	6702	3	2	.333333333333333	0	0	0	.291971189492614	.347579705539771	.31834551424625	.188327507679308	.0855311937294389	.949671772428726	.0819828408007375	2.055669
242	30	67	6702	2	2	.6	.2	0	0	.291971189492614	.347579705539771	.31834551424625	.188327507679308	.0855311937294389	.949671772428726	.0819828408007375	2.055669
242	30	67	6702	1	1	.666666666666667	0	0	0	.291971189492614	.347579705539771	.31834551424625	.188327507679308	.0855311937294389	.949671772428726	.0819828408007375	2.055669
242	30	67	6702	2	2	.333333333333333	0	0	0	.291971189492614	.347579705539771	.31834551424625	.188327507679308	.0855311937294389	.949671772428726	.0819828408007375	2.055669
242	30	67	6702	4	2	.5	0	0	0	.291971189492614	.347579705539771	.31834551424625	.188327507679308	.0855311937294389	.949671772428726	.0819828408007375	2.055669
242	30	67	6702	1	1	.5	0	0	0	.291971189492614	.347579705539771	.31834551424625	.188327507679308	.0855311937294389	.949671772428726	.0819828408007375	2.055669
242	30	67	6702	2	1	.333333333333333	0	0	0	.291971189492614	.347579705539771	.31834551424625	.188327507679308	.0855311937294389	.949671772428726	.0819828408007375	2.055669
242	30	67	6702	2	1	.333333333333333	0	0	0	.291971189492614	.347579705539771	.31834551424625	.188327507679308	.0855311937294389	.949671772428726	.0819828408007375	2.055669
242	30	67	6702	1	1	.333333333333333	0	0	0	.291971189492614	.347579705539771	.31834551424625	.188327507679308	.0855311937294389	.949671772428726	.0819828408007375	2.055669
242	30	67	6702	0	1	.625	.125	0	0	.291971189492614	.347579705539771	.31834551424625	.188327507679308	.0855311937294389	.949671772428726	.0819828408007375	2.055669
242	30	67	6702	3	2	.5	.5	0	1	.291971189492614	.347579705539771	.31834551424625	.188327507679308	.0855311937294389	.949671772428726	.0819828408007375	2.055669
242	30	67	6702	2	1	.5	0	0	0	.291971189492614	.347579705539771	.31834551424625	.188327507679308	.0855311937294389	.949671772428726	.0819828408007375	2.055669
242	30	67	6702	4	2	.5	.2	0	0	.291971189492614	.347579705539771	.31834551424625	.188327507679308	.0855311937294389	.949671772428726	.0819828408007375	2.055669
242	30	67	6702	2	2	.5	.2	0	0	.291971189492614	.347579705539771	.31834551424625	.188327507679308	.0855311937294389	.949671772428726	.0819828408007375	2.055669
242	30	67	6702	3	1	.4	.5	0	0	.291971189492614	.347579705539771	.31834551424625	.188327507679308	.0855311937294389	.949671772428726	.0819828408007375	2.055669
242	30	67	6702	0	2	.333333333333333	0	0	0	.291971189492614	.347579705539771	.31834551424625	.188327507679308	.0855311937294389	.949671772428726	.0819828408007375	2.055669
242	30	67	6702	2	1	.666666666666667	0	0	0	.291971189492614	.347579705539771	.31834551424625	.188327507679308	.0855311937294389	.949671772428726	.0819828408007375	2.055669
242	30	67	6702	4	1	.666666666666667	.5	0	0	.291971189492614	.347579705539771	.31834551424625	.188327507679308	.0855311937294389	.949671772428726	.0819828408007375	2.055669
152	20	51	5165	1	2	.857142857142857	0	0	0	.198167077899153	.541628480789708	.582728234049898	.318646457525573	.0859358477264518	1.04099560761326	.0836094465985285	1.252035
152	20	51	5165	0	1	.75	0	0	0	.198167077899153	.541628480789708	.582728234049898	.318646457525573	.0859358477264518	1.04099560761326	.0836094465985285	1.252035
152	20	51	5165	2	2	.666666666666667	0	0	0	.198167077899153	.541628480789708	.582728234049898	.318646457525573	.0859358477264518	1.04099560761326	.0836094465985285	1.252035
152	20	51	5165	3	1	.833333333333333	.166666666666667	0	0	.198167077899153	.541628480789708	.582728234049898	.318646457525573	.0859358477264518	1.04099560761326	.0836094465985285	1.252035
152	20	51	5165	0	2	.5	.166666666666667	0	1	.198167077899153	.541628480789708	.582728234049898	.318646457525573	.0859358477264518	1.04099560761326	.0836094465985285	1.252035
152	20	51	5165	4	1	.375	0	0	0	.198167077899153	.541628480789708	.582728234049898	.318646457525573	.0859358477264518	1.04099560761326	.0836094465985285	1.252035
152	20	51	5165	0	2	.375	0	0	0	.198167077899153	.541628480789708	.582728234049898	.318646457525573	.0859358477264518	1.04099560761326	.0836094465985285	1.252035
152	20	51	5165	0	1	.375	0	0	0	.198167077899153	.541628480789708	.582728234049898	.318646457525573	.0859358477264518	1.04099560761326	.0836094465985285	1.252035
152	20	51	5165	2	2	.5	.333333333333333	0	0	.198167077899153	.541628480789708	.582728234049898	.318646457525573	.0859358477264518	1.04099560761326	.0836094465985285	1.252035
152	20	51	5165	1	1	.5	0	0	0	.198167077899153	.541628480789708	.582728234049898	.318646457525573	.0859358477264518	1.04099560761326	.0836094465985285	1.252035
152	20	51	5165	3	2	.666666666666667	0	0	0	.198167077899153	.541628480789708	.582728234049898	.318646457525573	.0859358477264518	1.04099560761326	.0836094465985285	1.252035
152	20	51	5165	4	1	.4	0	0	1	.198167077899153	.541628480789708	.582728234049898	.318646457525573	.0859358477264518	1.04099560761326	.0836094465985285	1.252035
152	20	51	5165	1	2	.5	0	0	0	.198167077899153	.541628480789708	.582728234049898	.318646457525573	.0859358477264518	1.04099560761326	.0836094465985285	1.252035
152	20	51	5165	3	1	.8	.4	0	0	.198167077899153	.541628480789708	.582728234049898	.318646457525573	.0859358477264518	1.04099560761326	.0836094465985285	1.252035
152	20	51	5165	3	2	.7	.1	0	0	.198167077899153	.541628480789708	.582728234049898	.318646457525573	.0859358477264518	1.04099560761326	.0836094465985285	1.252035
152	20	51	5165	4	1	.5	0	0	1	.198167077899153	.541628480789708	.582728234049898	.318646457525573	.0859358477264518	1.04099560761326	.0836094465985285	1.252035
124	20	19	1931	4	2	.6	.4	0	1	.208138278718152	.467095786820221	.45530248469554	.295102628736177	.0866942743968564	1.0604606525912	.0846236946345014	1.263819
124	20	19	1931	1	1	.6	.4	0	1	.208138278718152	.467095786820221	.45530248469554	.295102628736177	.0866942743968564	1.0604606525912	.0846236946345014	1.263819
124	20	19	1931	3	2	.666666666666667	0	0	0	.208138278718152	.467095786820221	.45530248469554	.295102628736177	.0866942743968564	1.0604606525912	.0846236946345014	1.263819
124	20	19	1931	0	1	.875	.125	0	0	.208138278718152	.467095786820221	.45530248469554	.295102628736177	.0866942743968564	1.0604606525912	.0846236946345014	1.263819
124	20	19	1931	4	2	.8	.2	0	1	.208138278718152	.467095786820221	.45530248469554	.295102628736177	.0866942743968564	1.0604606525912	.0846236946345014	1.263819
124	20	19	1931	0	2	.777777777777778	.111111111111111	0	0	.208138278718152	.467095786820221	.45530248469554	.295102628736177	.0866942743968564	1.0604606525912	.0846236946345014	1.263819
124	20	19	1931	3	2	.428571428571429	.142857142857143	0	1	.208138278718152	.467095786820221	.45530248469554	.295102628736177	.0866942743968564	1.0604606525912	.0846236946345014	1.263819
124	20	19	1931	2	1	.571428571428571	0	0	0	.208138278718152	.467095786820221	.45530248469554	.295102628736177	.0866942743968564	1.0604606525912	.0846236946345014	1.263819
124	20	19	1931	3	1	.5	0	0	0	.208138278718152	.467095786820221	.45530248469554	.295102628736177	.0866942743968564	1.0604606525912	.0846236946345014	1.263819
124	20	19	1931	2	1	.75	.375	0	0	.208138278718152	.467095786820221	.45530248469554	.295102628736177	.0866942743968564	1.0604606525912	.0846236946345014	1.263819
124	20	19	1931	1	1	.5	.2	0	0	.208138278718152	.467095786820221	.45530248469554	.295102628736177	.0866942743968564	1.0604606525912	.0846236946345014	1.263819
124	20	19	1931	3	2	.5	.2	0	0	.208138278718152	.467095786820221	.45530248469554	.295102628736177	.0866942743968564	1.0604606525912	.0846236946345014	1.263819
124	20	19	1931	2	2	.5	.2	0	0	.208138278718152	.467095786820221	.45530248469554	.295102628736177	.0866942743968564	1.0604606525912	.0846236946345014	1.263819
124	20	19	1931	0	2	.4	.2	0	0	.208138278718152	.467095786820221	.45530248469554	.295102628736177	.0866942743968564	1.0604606525912	.0846236946345014	1.263819
124	20	19	1931	0	1	.5	0	0	0	.208138278718152	.467095786820221	.45530248469554	.295102628736177	.0866942743968564	1.0604606525912	.0846236946345014	1.263819
124	20	19	1931	2	2	.666666666666667	0	0	1	.208138278718152	.467095786820221	.45530248469554	.295102628736177	.0866942743968564	1.0604606525912	.0846236946345014	1.263819
124	20	19	1931	0	1	.428571428571429	0	0	0	.208138278718152	.467095786820221	.45530248469554	.295102628736177	.0866942743968564	1.0604606525912	.0846236946345014	1.263819
124	20	19	1931	2	1	.428571428571429	.142857142857143	0	0	.208138278718152	.467095786820221	.45530248469554	.295102628736177	.0866942743968564	1.0604606525912	.0846236946345014	1.263819
294	40	41	4147	4	1	.5	.25	1	0	.303351210083489	.55418833201801	.592709552718517	.312389404622585	.0882312906651067	1.00142045454481	.0861350828954604	.538814
294	40	41	4147	0	1	.5	0	1	0	.303351210083489	.55418833201801	.592709552718517	.312389404622585	.0882312906651067	1.00142045454481	.0861350828954604	.538814
294	40	41	4147	2	1	.75	.25	1	0	.303351210083489	.55418833201801	.592709552718517	.312389404622585	.0882312906651067	1.00142045454481	.0861350828954604	.538814
294	40	41	4147	3	1	.8	.2	1	1	.303351210083489	.55418833201801	.592709552718517	.312389404622585	.0882312906651067	1.00142045454481	.0861350828954604	.538814
294	40	41	4147	0	1	.6	.4	1	0	.303351210083489	.55418833201801	.592709552718517	.312389404622585	.0882312906651067	1.00142045454481	.0861350828954604	.538814
295	40	41	4147	4	2	.545454545454545	.0909090909090909	0	1	.303351210083489	.55418833201801	.592709552718517	.312389404622585	.0882312906651067	1.00142045454481	.0861350828954604	.946373
295	40	41	4147	0	1	.545454545454545	.0909090909090909	0	1	.303351210083489	.55418833201801	.592709552718517	.312389404622585	.0882312906651067	1.00142045454481	.0861350828954604	.946373
295	40	41	4147	2	1	.75	0	0	0	.303351210083489	.55418833201801	.592709552718517	.312389404622585	.0882312906651067	1.00142045454481	.0861350828954604	.946373
295	40	41	4147	0	2	.6	0	0	0	.303351210083489	.55418833201801	.592709552718517	.312389404622585	.0882312906651067	1.00142045454481	.0861350828954604	.946373
295	40	41	4147	4	2	.75	0	0	0	.303351210083489	.55418833201801	.592709552718517	.312389404622585	.0882312906651067	1.00142045454481	.0861350828954604	.946373
295	40	41	4147	3	2	.571428571428571	0	0	0	.303351210083489	.55418833201801	.592709552718517	.312389404622585	.0882312906651067	1.00142045454481	.0861350828954604	.946373
295	40	41	4147	0	2	.571428571428571	0	0	0	.303351210083489	.55418833201801	.592709552718517	.312389404622585	.0882312906651067	1.00142045454481	.0861350828954604	.946373
295	40	41	4147	2	1	.75	.25	0	0	.303351210083489	.55418833201801	.592709552718517	.312389404622585	.0882312906651067	1.00142045454481	.0861350828954604	.946373
295	40	41	4147	4	2	.833333333333333	0	0	0	.303351210083489	.55418833201801	.592709552718517	.312389404622585	.0882312906651067	1.00142045454481	.0861350828954604	.946373
295	40	41	4147	0	2	.4	0	0	0	.303351210083489	.55418833201801	.592709552718517	.312389404622585	.0882312906651067	1.00142045454481	.0861350828954604	.946373
295	40	41	4147	4	2	.6	.2	0	0	.303351210083489	.55418833201801	.592709552718517	.312389404622585	.0882312906651067	1.00142045454481	.0861350828954604	.946373
295	40	41	4147	1	2	.5	.166666666666667	0	0	.303351210083489	.55418833201801	.592709552718517	.312389404622585	.0882312906651067	1.00142045454481	.0861350828954604	.946373
295	40	41	4147	1	1	.75	.166666666666667	0	0	.303351210083489	.55418833201801	.592709552718517	.312389404622585	.0882312906651067	1.00142045454481	.0861350828954604	.946373
296	40	41	4147	3	2	.666666666666667	0	0	0	.303351210083489	.55418833201801	.592709552718517	.312389404622585	.0882312906651067	1.00142045454481	.0861350828954604	.949766
296	40	41	4147	3	2	.75	.25	0	1	.303351210083489	.55418833201801	.592709552718517	.312389404622585	.0882312906651067	1.00142045454481	.0861350828954604	.949766
296	40	41	4147	4	1	.5	0	0	0	.303351210083489	.55418833201801	.592709552718517	.312389404622585	.0882312906651067	1.00142045454481	.0861350828954604	.949766
296	40	41	4147	0	2	.5	0	0	0	.303351210083489	.55418833201801	.592709552718517	.312389404622585	.0882312906651067	1.00142045454481	.0861350828954604	.949766
296	40	41	4147	1	1	.5	0	0	0	.303351210083489	.55418833201801	.592709552718517	.312389404622585	.0882312906651067	1.00142045454481	.0861350828954604	.949766
296	40	41	4147	0	1	.666666666666667	0	0	0	.303351210083489	.55418833201801	.592709552718517	.312389404622585	.0882312906651067	1.00142045454481	.0861350828954604	.949766
296	40	41	4147	1	2	.7	.3	0	0	.303351210083489	.55418833201801	.592709552718517	.312389404622585	.0882312906651067	1.00142045454481	.0861350828954604	.949766
296	40	41	4147	0	1	.4	.2	0	0	.303351210083489	.55418833201801	.592709552718517	.312389404622585	.0882312906651067	1.00142045454481	.0861350828954604	.949766
296	40	41	4147	2	1	.571428571428571	.285714285714286	0	0	.303351210083489	.55418833201801	.592709552718517	.312389404622585	.0882312906651067	1.00142045454481	.0861350828954604	.949766
296	40	41	4147	1	1	.857142857142857	.142857142857143	0	0	.303351210083489	.55418833201801	.592709552718517	.312389404622585	.0882312906651067	1.00142045454481	.0861350828954604	.949766
296	40	41	4147	3	2	.5	.166666666666667	0	0	.303351210083489	.55418833201801	.592709552718517	.312389404622585	.0882312906651067	1.00142045454481	.0861350828954604	.949766
296	40	41	4147	0	1	.285714285714286	0	0	0	.303351210083489	.55418833201801	.592709552718517	.312389404622585	.0882312906651067	1.00142045454481	.0861350828954604	.949766
296	40	41	4147	3	1	.666666666666667	0	0	0	.303351210083489	.55418833201801	.592709552718517	.312389404622585	.0882312906651067	1.00142045454481	.0861350828954604	.949766
296	40	41	4147	3	1	.333333333333333	.333333333333333	0	0	.303351210083489	.55418833201801	.592709552718517	.312389404622585	.0882312906651067	1.00142045454481	.0861350828954604	.949766
296	40	41	4147	4	1	.571428571428571	0	0	0	.303351210083489	.55418833201801	.592709552718517	.312389404622585	.0882312906651067	1.00142045454481	.0861350828954604	.949766
296	40	41	4147	0	1	.571428571428571	0	0	0	.303351210083489	.55418833201801	.592709552718517	.312389404622585	.0882312906651067	1.00142045454481	.0861350828954604	.949766
296	40	41	4147	1	2	.5	0	0	0	.303351210083489	.55418833201801	.592709552718517	.312389404622585	.0882312906651067	1.00142045454481	.0861350828954604	.949766
296	40	41	4147	3	1	.4	.2	0	0	.303351210083489	.55418833201801	.592709552718517	.312389404622585	.0882312906651067	1.00142045454481	.0861350828954604	.949766
296	40	41	4147	0	1	.4	.2	0	0	.303351210083489	.55418833201801	.592709552718517	.312389404622585	.0882312906651067	1.00142045454481	.0861350828954604	.949766
296	40	41	4147	3	1	.333333333333333	0	0	0	.303351210083489	.55418833201801	.592709552718517	.312389404622585	.0882312906651067	1.00142045454481	.0861350828954604	.949766
115	20	15	1570	4	2	.4	.4	0	0	.263074763074682	.41412191412199	.406341406341267	.274657774657812	.0884520884521105	1.03187250996042	.0846495846496134	1.291161
115	20	15	1570	4	2	.4	.2	0	0	.263074763074682	.41412191412199	.406341406341267	.274657774657812	.0884520884521105	1.03187250996042	.0846495846496134	1.291161
115	20	15	1570	2	1	.25	.5	0	1	.263074763074682	.41412191412199	.406341406341267	.274657774657812	.0884520884521105	1.03187250996042	.0846495846496134	1.291161
115	20	15	1570	3	1	.571428571428571	0	0	0	.263074763074682	.41412191412199	.406341406341267	.274657774657812	.0884520884521105	1.03187250996042	.0846495846496134	1.291161
115	20	15	1570	1	2	.571428571428571	0	0	0	.263074763074682	.41412191412199	.406341406341267	.274657774657812	.0884520884521105	1.03187250996042	.0846495846496134	1.291161
115	20	15	1570	1	1	.75	.125	0	0	.263074763074682	.41412191412199	.406341406341267	.274657774657812	.0884520884521105	1.03187250996042	.0846495846496134	1.291161
115	20	15	1570	1	2	.75	.125	0	0	.263074763074682	.41412191412199	.406341406341267	.274657774657812	.0884520884521105	1.03187250996042	.0846495846496134	1.291161
115	20	15	1570	4	2	.8	.1	0	0	.263074763074682	.41412191412199	.406341406341267	.274657774657812	.0884520884521105	1.03187250996042	.0846495846496134	1.291161
115	20	15	1570	4	1	.555555555555556	.444444444444444	0	0	.263074763074682	.41412191412199	.406341406341267	.274657774657812	.0884520884521105	1.03187250996042	.0846495846496134	1.291161
115	20	15	1570	2	2	.5	0	0	1	.263074763074682	.41412191412199	.406341406341267	.274657774657812	.0884520884521105	1.03187250996042	.0846495846496134	1.291161
115	20	15	1570	3	1	.8	.4	0	0	.263074763074682	.41412191412199	.406341406341267	.274657774657812	.0884520884521105	1.03187250996042	.0846495846496134	1.291161
315	40	47	4740	2	1	.833333333333333	0	1	0	.2939771370073	.47159187851908	.499061593584732	.291417846783816	.0887220610817359	.809523809523847	.0847978160723498	.536109
315	40	47	4740	3	2	.8	.4	1	0	.2939771370073	.47159187851908	.499061593584732	.291417846783816	.0887220610817359	.809523809523847	.0847978160723498	.536109
315	40	47	4740	4	2	.444444444444444	.111111111111111	1	0	.2939771370073	.47159187851908	.499061593584732	.291417846783816	.0887220610817359	.809523809523847	.0847978160723498	.536109
315	40	47	4740	1	1	.444444444444444	.111111111111111	1	0	.2939771370073	.47159187851908	.499061593584732	.291417846783816	.0887220610817359	.809523809523847	.0847978160723498	.536109
315	40	47	4740	4	2	.8	.4	1	0	.2939771370073	.47159187851908	.499061593584732	.291417846783816	.0887220610817359	.809523809523847	.0847978160723498	.536109
315	40	47	4740	2	1	.8	.2	1	0	.2939771370073	.47159187851908	.499061593584732	.291417846783816	.0887220610817359	.809523809523847	.0847978160723498	.536109
315	40	47	4740	3	2	.5	0	1	0	.2939771370073	.47159187851908	.499061593584732	.291417846783816	.0887220610817359	.809523809523847	.0847978160723498	.536109
315	40	47	4740	2	2	.5	0	1	0	.2939771370073	.47159187851908	.499061593584732	.291417846783816	.0887220610817359	.809523809523847	.0847978160723498	.536109
315	40	47	4740	2	1	.8	0	1	0	.2939771370073	.47159187851908	.499061593584732	.291417846783816	.0887220610817359	.809523809523847	.0847978160723498	.536109
315	40	47	4740	4	2	.75	.25	1	0	.2939771370073	.47159187851908	.499061593584732	.291417846783816	.0887220610817359	.809523809523847	.0847978160723498	.536109
315	40	47	4740	3	2	.833333333333333	.166666666666667	1	0	.2939771370073	.47159187851908	.499061593584732	.291417846783816	.0887220610817359	.809523809523847	.0847978160723498	.536109
315	40	47	4740	1	2	.833333333333333	0	1	0	.2939771370073	.47159187851908	.499061593584732	.291417846783816	.0887220610817359	.809523809523847	.0847978160723498	.536109
315	40	47	4740	1	2	.5	.333333333333333	1	0	.2939771370073	.47159187851908	.499061593584732	.291417846783816	.0887220610817359	.809523809523847	.0847978160723498	.536109
315	40	47	4740	0	1	.857142857142857	.142857142857143	1	1	.2939771370073	.47159187851908	.499061593584732	.291417846783816	.0887220610817359	.809523809523847	.0847978160723498	.536109
315	40	47	4740	3	1	.6	0	1	0	.2939771370073	.47159187851908	.499061593584732	.291417846783816	.0887220610817359	.809523809523847	.0847978160723498	.536109
315	40	47	4740	1	1	.6	0	1	0	.2939771370073	.47159187851908	.499061593584732	.291417846783816	.0887220610817359	.809523809523847	.0847978160723498	.536109
315	40	47	4740	2	1	.8	0	1	1	.2939771370073	.47159187851908	.499061593584732	.291417846783816	.0887220610817359	.809523809523847	.0847978160723498	.536109
315	40	47	4740	2	2	.75	.25	1	0	.2939771370073	.47159187851908	.499061593584732	.291417846783816	.0887220610817359	.809523809523847	.0847978160723498	.536109
580	60	91	9135	0	2	.625	0	1	0	.232010890704026	.420847919097643	.413652275379253	.229871645274215	.0890704006223324	1.02692307692302	.0844029560482258	.254695
580	60	91	9135	3	1	.6	.2	1	0	.232010890704026	.420847919097643	.413652275379253	.229871645274215	.0890704006223324	1.02692307692302	.0844029560482258	.254695
[truncated: 6,331 more rows]
